# Supplementary material for: Equine pegiviruses cause persistent infection of bone marrow and are not associated with hepatitis
Source: PLoS Pathog. 2020 Jul 10;16(7):e1008677. doi: 10.1371/journal.ppat.1008677 (PMC7375656; doi:10.1371/journal.ppat.1008677)
Supplement: S1 Data — Related to Fig 4B. Provided as an Excel file. Shown are the genomic nucleotide position (POS), reference nucleotide (REF), mutation nucleotide (ALT), frequency in percentage for individual samples (sample names refer to Fig 4B), type of mutation (Functional_Class), codon change and amino acid change. (XLSX) [file ppat.1008677.s011.xlsx]

## Sheet: EPgV-1
POS	REF	ALT	C35_Day_16	C35_Day_194	Functional_Class	Codon_Change	Amino_Acid_Change
236	T	C	-	0.2005	-	-	-
483	G	T	0.2872	0.1908	-	-	-
486	A	C	0.3001	0.1859	-	-	-
581	C	T	2.3208	3.2336	-	-	-
600	T	C	-	3.2153	-	-	-
604	A	G	36.9538	-	-	-	-
668	C	T	-	10.4096	MISSENSE	Ctc/Ttc	L18F
700	T	C	0.2676	-	SILENT	acT/acC	T28
706	T	C	-	0.3897	SILENT	tgT/tgC	C30
981	C	T	0.934	-	MISSENSE	cCt/cTt	P122L
985	A	T	0.3006	-	MISSENSE	ttA/ttT	L123F
1039	G	A	-	10.379	SILENT	agG/agA	R141
1108	T	C	-	7.8757	SILENT	tcT/tcC	S164
1113	T	C	0.3372	-	MISSENSE	gTt/gCt	V166A
1135	T	C	-	3.45	SILENT	ttT/ttC	F173
1145	T	G	0.3127	-	MISSENSE	Ttg/Gtg	L177V
1221	C	T	-	8.6963	MISSENSE	gCg/gTg	A202V
1270	C	T	-	4.6713	SILENT	tgC/tgT	C218
1456	A	G	-	10.1743	SILENT	acA/acG	T280
1475	T	C	-	4.7475	MISSENSE	Tcc/Ccc	S287P
1531	C	T	-	5.3598	SILENT	ccC/ccT	P305
1564	T	C	-	5.2571	SILENT	tgT/tgC	C316
1618	T	C	-	7.4168	SILENT	atT/atC	I334
1671	T	C	-	10.5079	MISSENSE	aTc/aCc	I352T
2062	G	C	-	7.1995	SILENT	ctG/ctC	L482
2256	C	T	-	3.2823	MISSENSE	gCa/gTa	A547V
2462	G	A	-	7.7733	MISSENSE	Gcc/Acc	A616T
2491	T	C	-	10.5158	SILENT	gcT/gcC	A625
2501	C	T	-	5.6094	MISSENSE	Ctt/Ttt	L629F
2524	C	T	-	6.5586	SILENT	gtC/gtT	V636
2574	C	T	-	9.5976	MISSENSE	gCg/gTg	A653V
2584	T	C	-	4.8754	SILENT	aaT/aaC	N656
2683	G	A	-	2.7354	SILENT	gaG/gaA	E689
2786	T	C	99.9777	99.9743	SILENT	Ttg/Ctg	L724
3028	C	T	99.9616	99.9656	SILENT	ttC/ttT	F804
3052	C	T	-	2.8793	SILENT	gaC/gaT	D812
3224	C	T	-	8.0205	MISSENSE	Ctt/Ttt	L870F
3237	C	T	-	0.2306	MISSENSE	gCc/gTc	A874V
3504	C	T	-	0.2256	MISSENSE	gCg/gTg	A963V
3527	G	A	-	0.2125	MISSENSE	Gtg/Atg	V971M
3538	T	C	-	9.9395	SILENT	gtT/gtC	V974
3600	G	A	0.1422	-	MISSENSE	aGt/aAt	S995N
3713	T	C	0.3413	-	MISSENSE	Tcc/Ccc	S1033P
3868	T	C	-	10.9397	SILENT	cgT/cgC	R1084
3988	C	T	-	3.1997	SILENT	caC/caT	H1124
4237	C	T	-	3.8769	SILENT	agC/agT	S1207
4259	C	T	-	0.2305	MISSENSE	Ctc/Ttc	L1215F
4372	T	A	-	5.4177	SILENT	cgT/cgA	R1252
4456	A	G	-	10.9798	SILENT	ttA/ttG	L1280
4594	C	T	-	3.2806	SILENT	gaC/gaT	D1326
4600	C	T	-	3.3706	SILENT	ccC/ccT	P1328
4780	T	C	-	5.3794	SILENT	gtT/gtC	V1388
4783	T	C	-	6.3271	SILENT	gtT/gtC	V1389
4795	C	T	-	10.5101	SILENT	gcC/gcT	A1393
5083	A	G	-	0.2349	SILENT	gcA/gcG	A1489
5140	C	T	-	7.8319	SILENT	caC/caT	H1508
5271	A	G	-	0.3614	MISSENSE	cAg/cGg	Q1552R
5344	T	C	-	11.0563	SILENT	ttT/ttC	F1576
5518	A	G	-	10.1301	SILENT	gtA/gtG	V1634
5647	C	T	18.9157	-	SILENT	gtC/gtT	V1677
5808	G	A	-	5.4796	MISSENSE	aGg/aAg	R1731K
6036	T	C	0.4141	0.5249	MISSENSE	cTt/cCt	L1807P
6130	T	G	-	8.3663	SILENT	acT/acG	T1838
6244	G	A	-	8.1701	SILENT	gaG/gaA	E1876
6658	T	G	-	8.2075	SILENT	gcT/gcG	A2014
6868	C	T	-	11.4873	SILENT	aaC/aaT	N2084
6880	T	C	37.4665	-	SILENT	gcT/gcC	A2088
6885	C	T	-	0.3214	MISSENSE	aCt/aTt	T2090I
6913	A	G	-	2.9438	SILENT	gaA/gaG	E2099
7004	T	C	-	0.2942	MISSENSE	Ttc/Ctc	F2130L
7259	A	C	-	0.4037	MISSENSE	Acc/Ccc	T2215P
7423	T	C	-	6.1745	SILENT	aaT/aaC	N2269
7552	T	C	-	7.3168	SILENT	ccT/ccC	P2312
7568	A	G	-	7.2664	MISSENSE	Acg/Gcg	T2318A
8045	A	G	-	7.6973	MISSENSE	Acc/Gcc	T2477A
8184	C	T	-	11.3493	MISSENSE	gCg/gTg	A2523V
8247	T	C	-	3.4034	MISSENSE	aTc/aCc	I2544T
8554	C	T	-	3.1425	SILENT	gaC/gaT	D2646
8567	G	A	-	2.9378	MISSENSE	Gag/Aag	E2651K
9106	G	A	-	10.6151	SILENT	ttG/ttA	L2830
9133	G	A	-	7.5624	SILENT	gtG/gtA	V2839
9212	C	T	0.6472	-	MISSENSE	Ccc/Tcc	P2866S
9292	C	T	-	6.3748	SILENT	gcC/gcT	A2892
9450	A	G	-	10.5772	MISSENSE	aAc/aGc	N2945S
9457	T	A	-	5.3503	SILENT	gcT/gcA	A2947
9483	G	A	0.1744	-	MISSENSE	gGg/gAg	G2956E
9492	A	G	-	10.0846	MISSENSE	tAt/tGt	Y2959C
9520	C	T	-	3.6049	SILENT	agC/agT	S2968
9522	G	A	-	0.3416	MISSENSE	gGt/gAt	G2969D
9571	T	A	-	3.7946	SILENT	acT/acA	T2985
9571	T	C	99.9874	96.1957	SILENT	acT/acC	T2985
9770	C	A	-	0.219	MISSENSE	Ctg/Atg	L3052M
10063	G	A	-	4.5877	SILENT	ttG/ttA	L3149
10240	A	G	-	8.0575	SILENT	ggA/ggG	G3208
10242	A	G	-	7.534	MISSENSE	gAg/gGg	E3209G
10315	C	T	-	0.3099	SILENT	gcC/gcT	A3233
10434	G	A	-	0.9112	MISSENSE	cGc/cAc	R3273H
10446	T	C	0.2401	-	MISSENSE	cTc/cCc	L3277P
10628	T	C	-	7.2283	-	-	-
10646	T	C	-	6.6072	-	-	-
10804	A	G	21.2993	-	-	-	-
10807	T	C	-	4.8859	-	-	-
10816	G	A	-	2.5445	-	-	-
10835	G	C	-	4.9501	-	-	-
10974	G	A	21.4261	-	-	-	-
11045	A	AC	90.6845	89.9727	INSERTION

## Sheet: EPgV-2
POS	REF	ALT	TDAV_Day_34	TDAV_Day_193	TDAV_Day_223	TDAV_Exp_inf_Day_29	Functional_Class	Codon_Change	Amino_Acid_Change
25	C	T	-	-	0.2422	-	-	-	-
27	C	T	-	-	0.1677	-	-	-	-
33	C	T	-	-	0.1655	-	-	-	-
70	T	C	-	-	-	0.2208	-	-	-
98	T	C	-	-	0.1946	-	-	-	-
130	A	G	-	-	0.1247	-	-	-	-
136	T	C	-	-	0.1809	-	-	-	-
143	T	C	-	-	0.1988	-	-	-	-
155	T	C	-	-	0.1845	-	-	-	-
166	C	T	-	0.1723	-	-	-	-	-
169	G	A	-	-	0.1237	-	-	-	-
177	C	T	-	-	0.2802	-	-	-	-
179	G	A	-	-	0.2355	-	-	-	-
202	G	A	-	-	0.1472	-	-	-	-
236	T	C	-	0.2022	-	-	-	-	-
236	T	A	-	-	0.1736	-	-	-	-
237	C	T	-	0.9043	0.5851	0.8451	-	-	-
238	G	C	0.2569	-	-	-	-	-	-
243	T	C	-	-	0.2908	-	-	-	-
253	C	T	-	-	0.1874	-	-	-	-
263	T	C	-	-	0.2413	-	-	-	-
276	C	T	-	-	0.1255	-	-	-	-
282	G	A	-	-	0.2193	-	-	-	-
287	G	T	-	-	0.173	-	-	-	-
288	T	C	-	-	0.2018	-	-	-	-
292	C	T	-	-	0.1153	-	-	-	-
306	C	T	-	0.15	-	0.2386	-	-	-
312	C	T	-	0.3763	0.7001	0.8929	-	-	-
318	T	C	-	0.4096	0.2015	1.2379	-	-	-
338	A	G	-	-	0.117	-	-	-	-
354	A	T	-	-	0.1278	-	-	-	-
356	G	C	-	0.1502	-	-	-	-	-
358	A	G	-	-	-	0.2623	-	-	-
364	C	T	-	-	0.124	-	-	-	-
367	C	T	-	0.1557	0.2233	-	-	-	-
373	T	C	-	0.2137	0.3029	0.2879	-	-	-
375	A	T	-	-	0.192	-	-	-	-
378	T	C	-	0.1921	-	-	-	-	-
390	T	C	-	-	-	0.4474	-	-	-
405	C	T	-	-	0.1266	-	-	-	-
409	T	C	-	-	0.357	-	-	-	-
418	A	G	-	0.1638	-	-	-	-	-
426	C	T	-	-	0.3843	-	-	-	-
461	C	T	-	-	0.1763	-	-	-	-
462	T	C	-	0.3563	0.368	-	-	-	-
464	C	T	-	0.1432	-	-	-	-	-
465	G	A	-	-	-	0.2111	-	-	-
466	T	C	0.2199	0.2091	-	-	-	-	-
467	T	C	-	-	0.2319	-	-	-	-
471	C	T	-	0.4659	-	-	-	-	-
473	C	T	0.2534	-	-	-	-	-	-
474	G	A	-	-	0.133	-	-	-	-
482	G	C	-	-	0.1518	-	-	-	-
484	T	C	-	-	-	0.3116	-	-	-
489	C	T	-	0.2422	0.2356	-	-	-	-
503	G	A	-	-	0.1541	-	-	-	-
538	G	A	-	-	0.157	-	-	-	-
540	A	G	-	0.3147	0.2889	-	-	-	-
546	C	T	-	-	0.1292	-	-	-	-
547	T	G	-	-	0.1315	-	-	-	-
549	C	T	-	0.1881	0.2527	-	-	-	-
563	C	T	-	-	0.2491	-	-	-	-
567	A	T	-	-	0.1695	-	-	-	-
569	C	T	-	-	0.1808	-	-	-	-
570	C	T	-	-	0.1982	-	-	-	-
574	C	T	-	-	0.2691	-	-	-	-
576	C	T	-	0.1812	-	-	-	-	-
584	T	C	-	-	0.1462	-	-	-	-
607	A	G	-	0.1448	-	-	-	-	-
608	T	C	-	0.1999	-	-	-	-	-
611	T	C	-	-	-	0.2072	-	-	-
621	C	T	-	-	0.804	-	MISSENSE	Cct/Tct	P3S
623	T	C	-	0.3913	0.3792	-	SILENT	ccT/ccC	P3
627	T	C	-	-	0.121	-	SILENT	Ttg/Ctg	L5
629	G	A	-	-	0.1255	-	SILENT	ttG/ttA	L5
630	T	C	-	-	0.1267	-	SILENT	Ttg/Ctg	L6
633	C	T	-	-	-	0.2636	SILENT	Ctg/Ttg	L7
639	C	T	-	0.2017	0.2862	-	MISSENSE	Ctt/Ttt	L9F
647	C	T	-	0.2268	0.6337	-	SILENT	tgC/tgT	C11
656	T	A	-	-	0.2109	-	SILENT	ggT/ggA	G14
665	C	T	-	0.1487	-	-	SILENT	cgC/cgT	R17
671	C	T	-	0.2385	-	-	SILENT	ccC/ccT	P19
671	C	G	-	-	0.154	-	SILENT	ccC/ccG	P19
680	C	T	-	-	0.27	-	SILENT	caC/caT	H22
683	A	G	-	-	-	0.31	SILENT	aaA/aaG	K23
686	T	C	-	-	0.1527	0.1903	SILENT	tgT/tgC	C24
689	C	T	-	-	0.1337	-	SILENT	tcC/tcT	S25
693	A	G	-	-	0.1809	-	MISSENSE	Aaa/Gaa	K27E
697	G	A	-	-	0.2795	-	MISSENSE	gGc/gAc	G28D
707	T	C	-	0.2253	-	-	SILENT	taT/taC	Y31
719	C	T	-	-	0.1441	-	SILENT	tgC/tgT	C35
726	C	T	-	-	0.139	-	MISSENSE	Cca/Tca	P38S
728	A	G	-	-	0.1335	-	SILENT	ccA/ccG	P38
738	C	T	-	-	0.1655	-	SILENT	Ctg/Ttg	L42
743	C	T	-	0.2596	-	-	SILENT	ctC/ctT	L43
752	C	T	-	0.589	0.2718	0.2764	SILENT	taC/taT	Y46
764	T	C	-	0.1786	0.1932	0.3061	SILENT	gtT/gtC	V50
767	C	T	-	0.2116	0.1965	-	SILENT	acC/acT	T51
773	T	C	-	-	0.2007	-	SILENT	gtT/gtC	V53
781	A	G	0.2331	-	0.1551	0.1993	MISSENSE	cAt/cGt	H56R
782	T	C	-	0.1871	-	0.231	SILENT	caT/caC	H56
788	C	T	-	0.1637	-	-	SILENT	tgC/tgT	C58
792	G	C	-	0.248	-	-	MISSENSE	Gaa/Caa	E60Q
806	C	T	-	0.1983	-	0.2265	SILENT	aaC/aaT	N64
809	C	T	-	-	-	27.1396	SILENT	gtC/gtT	V65
814	G	A	-	0.1296	-	-	MISSENSE	cGt/cAt	R67H
818	T	C	-	-	0.1721	-	SILENT	ccT/ccC	P68
836	C	T	-	0.1824	0.1453	-	SILENT	ccC/ccT	P74
839	T	C	-	0.1837	-	-	SILENT	ggT/ggC	G75
846	G	A	-	-	0.1344	-	MISSENSE	Gat/Aat	D78N
849	G	A	-	-	0.1501	-	MISSENSE	Gtg/Atg	V79M
850	T	C	-	-	0.1697	-	MISSENSE	gTg/gCg	V79A
855	C	T	-	-	-	0.2201	MISSENSE	Ccc/Tcc	P81S
857	C	T	-	-	0.4338	0.508	SILENT	ccC/ccT	P81
865	A	G	0.3927	0.5011	-	0.5262	MISSENSE	aAg/aGg	K84R
866	G	A	-	0.2172	-	-	SILENT	aaG/aaA	K84
881	C	T	-	-	-	0.2335	SILENT	gtC/gtT	V89
882	G	A	-	-	0.1768	-	MISSENSE	Gct/Act	A90T
884	T	C	-	-	0.209	0.3029	SILENT	gcT/gcC	A90
887	G	A	-	-	0.1344	-	SILENT	gcG/gcA	A91
890	G	A	-	-	0.1835	-	SILENT	gtG/gtA	V92
893	T	C	-	-	0.1769	-	SILENT	ggT/ggC	G93
899	T	C	-	0.2795	0.1175	0.5534	SILENT	taT/taC	Y95
902	T	C	-	0.1779	-	0.3664	SILENT	gcT/gcC	A96
914	C	T	-	0.1414	-	-	SILENT	atC/atT	I100
917	C	T	-	-	0.1787	-	SILENT	ggC/ggT	G101
920	C	T	-	-	0.1477	0.3042	SILENT	ctC/ctT	L102
923	A	G	-	-	-	0.3489	SILENT	ggA/ggG	G103
928	C	T	0.8945	0.8481	0.4971	0.8602	MISSENSE	cCt/cTt	P105L
941	C	T	-	0.1868	-	-	SILENT	ggC/ggT	G109
942	T	C	-	-	0.1348	-	SILENT	Ttg/Ctg	L110
944	G	A	-	-	0.1206	-	SILENT	ttG/ttA	L110
953	C	T	-	0.1962	-	-	SILENT	ctC/ctT	L113
961	T	C	-	-	0.1921	-	MISSENSE	cTt/cCt	L116P
965	C	T	-	-	0.109	-	SILENT	taC/taT	Y117
974	T	C	-	0.2139	0.1131	0.6805	SILENT	gaT/gaC	D120
977	T	C	-	0.1822	0.1303	-	SILENT	acT/acC	T121
989	C	T	-	-	0.2472	-	SILENT	gaC/gaT	D125
998	T	C	-	0.2586	0.1779	-	SILENT	cgT/cgC	R128
1005	A	C	-	-	0.1414	-	SILENT	Aga/Cga	R131
1006	G	A	-	-	0.1766	-	MISSENSE	aGa/aAa	R131K
1013	C	T	-	-	0.129	-	SILENT	tgC/tgT	C133
1016	T	C	-	-	0.2821	-	SILENT	aaT/aaC	N134
1022	A	T	-	-	0.1307	-	SILENT	tcA/tcT	S136
1025	T	G	-	-	0.1676	-	SILENT	gtT/gtG	V137
1040	G	A	-	0.2428	0.1674	-	SILENT	tcG/tcA	S142
1046	C	T	-	0.5537	0.8564	1.2687	SILENT	ctC/ctT	L144
1062	T	C	-	-	-	0.2364	SILENT	Ttg/Ctg	L150
1071	G	C	-	0.274	0.2721	-	MISSENSE	Gtt/Ctt	V153L
1091	C	T	-	0.2726	0.6759	2.5298	SILENT	taC/taT	Y159
1099	C	T	-	-	0.1835	-	MISSENSE	cCg/cTg	P162L
1103	C	T	-	0.1776	-	-	SILENT	caC/caT	H163
1109	T	C	-	0.5376	0.5838	-	SILENT	atT/atC	I165
1115	A	G	-	0.1936	-	0.3219	SILENT	gcA/gcG	A167
1118	C	T	-	-	0.1502	0.2145	SILENT	gcC/gcT	A168
1121	T	C	-	-	0.3918	0.5732	SILENT	ttT/ttC	F169
1130	C	T	-	-	0.1506	-	SILENT	ttC/ttT	F172
1133	T	C	-	0.193	0.352	0.2115	SILENT	gaT/gaC	D173
1142	G	A	-	-	0.2824	-	SILENT	ttG/ttA	L176
1148	T	C	-	-	0.2349	-	SILENT	ggT/ggC	G178
1151	A	G	-	0.2192	0.1956	0.2176	SILENT	ctA/ctG	L179
1151	A	C	-	-	0.1161	-	SILENT	ctA/ctC	L179
1152	G	A	-	-	0.1329	-	MISSENSE	Gtc/Atc	V180I
1154	C	G	-	-	0.1263	-	SILENT	gtC/gtG	V180
1163	T	C	-	-	0.4082	-	SILENT	ctT/ctC	L183
1166	C	T	-	0.3166	0.152	-	SILENT	acC/acT	T184
1167	C	T	-	0.2674	0.5535	0.3494	SILENT	Ctg/Ttg	L185
1178	C	T	-	-	0.1326	-	SILENT	cgC/cgT	R188
1179	T	C	-	-	0.1095	-	MISSENSE	Tgg/Cgg	W189R
1182	C	T	-	-	0.1425	-	MISSENSE	Cac/Tac	H190Y
1197	C	T	-	-	0.1274	-	MISSENSE	Ctc/Ttc	L195F
1202	C	T	-	0.2339	-	-	SILENT	gtC/gtT	V196
1203	C	T	-	-	0.2821	-	MISSENSE	Ctt/Ttt	L197F
1205	T	A	-	-	0.1744	-	SILENT	ctT/ctA	L197
1205	T	C	-	-	0.2646	-	SILENT	ctT/ctC	L197
1208	C	T	0.3002	0.7423	0.3981	0.4584	SILENT	gcC/gcT	A198
1209	G	A	-	-	0.1434	-	MISSENSE	Gct/Act	A199T
1211	T	C	-	0.1418	0.2381	-	SILENT	gcT/gcC	A199
1216	T	G	-	-	0.1234	-	MISSENSE	tTg/tGg	L201W
1220	T	C	-	-	-	0.2939	SILENT	tcT/tcC	S202
1226	T	C	-	0.1506	-	-	SILENT	tcT/tcC	S204
1228	G	A	-	-	0.1418	-	MISSENSE	aGt/aAt	S205N
1231	C	T	-	-	-	0.171	MISSENSE	gCt/gTt	A206V
1232	T	C	-	-	0.1553	0.2028	SILENT	gcT/gcC	A206
1238	T	C	-	-	0.1117	-	SILENT	ctT/ctC	L208
1239	G	A	-	-	0.1569	-	MISSENSE	Gtt/Att	V209I
1250	A	G	-	0.1477	-	-	SILENT	ccA/ccG	P212
1250	A	T	-	0.1575	0.1487	-	SILENT	ccA/ccT	P212
1259	A	G	-	0.2175	-	-	SILENT	tcA/tcG	S215
1263	A	G	-	-	0.1504	-	MISSENSE	Acc/Gcc	T217A
1265	C	T	-	-	-	0.2115	SILENT	acC/acT	T217
1268	T	C	-	0.139	-	-	SILENT	tgT/tgC	C218
1270	A	G	-	-	-	0.344	MISSENSE	aAg/aGg	K219R
1275	G	A	-	-	0.1085	-	MISSENSE	Gtt/Att	V221I
1277	T	C	-	-	0.1433	-	SILENT	gtT/gtC	V221
1278	G	A	-	0.1556	-	-	MISSENSE	Gtg/Atg	V222M
1280	G	T	-	-	0.1827	-	SILENT	gtG/gtT	V222
1283	T	C	-	-	0.2123	0.2525	SILENT	ggT/ggC	G223
1286	T	C	-	-	-	0.2132	SILENT	ctT/ctC	L224
1288	G	A	0.7196	-	-	-	MISSENSE	aGg/aAg	R225K
1290	C	T	-	-	0.2852	-	MISSENSE	Cac/Tac	H226Y
1292	C	T	-	-	0.1258	-	SILENT	caC/caT	H226
1295	T	C	-	-	0.269	0.3022	SILENT	ctT/ctC	L227
1298	C	T	-	-	-	0.1826	SILENT	aaC/aaT	N228
1304	T	C	-	0.1812	-	-	SILENT	acT/acC	T230
1304	T	G	-	-	0.1183	-	SILENT	acT/acG	T230
1322	T	C	-	-	0.1687	-	SILENT	tgT/tgC	C236
1328	T	C	-	-	0.11	-	SILENT	aaT/aaC	N238
1331	C	T	-	0.2185	0.2846	0.2126	SILENT	ggC/ggT	G239
1333	C	T	-	0.1801	-	0.3077	MISSENSE	cCt/cTt	P240L
1334	T	C	0.4623	0.2211	-	-	SILENT	ccT/ccC	P240
1340	C	T	-	0.2808	0.3544	0.2808	SILENT	taC/taT	Y242
1346	T	C	-	-	0.2866	0.4346	SILENT	gaT/gaC	D244
1349	T	C	-	0.2059	-	-	SILENT	gcT/gcC	A245
1352	T	C	-	-	0.1967	0.1857	SILENT	ggT/ggC	G246
1370	T	C	-	0.2406	-	-	SILENT	tcT/tcC	S252
1373	C	T	-	0.3056	0.2609	0.2414	SILENT	ttC/ttT	F253
1385	T	C	-	-	0.3607	-	SILENT	ggT/ggC	G257
1389	T	C	-	0.1386	-	-	MISSENSE	Tac/Cac	Y259H
1394	T	C	-	-	0.1674	-	SILENT	tgT/tgC	C260
1398	T	C	-	-	0.1752	-	MISSENSE	Tcc/Ccc	S262P
1400	C	T	-	-	0.1294	-	SILENT	tcC/tcT	S262
1404	T	C	-	0.218	-	0.7249	MISSENSE	Tcg/Ccg	S264P
1405	C	T	-	-	0.3316	0.2939	MISSENSE	tCg/tTg	S264L
1406	G	A	-	-	0.1215	-	SILENT	tcG/tcA	S264
1409	C	T	-	0.41	0.4232	0.5472	SILENT	gtC/gtT	V265
1421	A	G	-	-	0.3046	0.2775	SILENT	ggA/ggG	G269
1424	C	T	-	-	-	0.1895	SILENT	tgC/tgT	C270
1428	C	T	-	-	0.2019	-	SILENT	Ctg/Ttg	L272
1434	T	C	-	-	0.155	-	MISSENSE	Tgc/Cgc	C274R
1454	T	C	-	-	0.365	-	SILENT	gtT/gtC	V280
1457	T	C	-	-	0.1193	0.4466	SILENT	acT/acC	T281
1460	C	T	-	-	0.1461	0.207	SILENT	atC/atT	I282
1466	T	C	-	0.2298	-	-	SILENT	ccT/ccC	P284
1472	C	T	-	-	0.1612	-	SILENT	tcC/tcT	S286
1478	T	C	-	-	-	0.3375	SILENT	ccT/ccC	P288
1484	C	T	-	-	0.1515	-	SILENT	ggC/ggT	G290
1487	G	A	-	0.5053	0.2478	-	SILENT	cgG/cgA	R291
1490	T	C	-	-	-	0.4776	SILENT	caT/caC	H292
1492	C	T	-	-	0.1553	-	MISSENSE	tCt/tTt	S293F
1499	C	T	-	-	0.1731	0.2038	SILENT	ctC/ctT	L295
1502	T	C	-	-	0.2055	-	SILENT	tgT/tgC	C296
1505	T	C	-	-	0.1253	-	SILENT	aaT/aaC	N297
1519	G	A	-	-	0.1584	-	MISSENSE	tGc/tAc	C302Y
1520	C	T	-	-	0.1277	0.5247	SILENT	tgC/tgT	C302
1523	T	C	-	-	0.115	0.2188	SILENT	aaT/aaC	N303
1526	T	C	-	-	0.2365	-	SILENT	ggT/ggC	G304
1532	A	G	-	-	-	0.4195	SILENT	cgA/cgG	R306
1539	A	G	-	-	0.1543	-	MISSENSE	Att/Gtt	I309V
1541	T	C	-	0.1666	-	0.3269	SILENT	atT/atC	I309
1542	A	T	-	-	0.1362	-	MISSENSE	Acc/Tcc	T310S
1543	C	T	-	-	0.1712	-	MISSENSE	aCc/aTc	T310I
1547	C	A	-	-	0.1848	-	NONSENSE	tgC/tgA	C311*
1550	C	T	-	0.2059	0.328	0.9537	SILENT	ctC/ctT	L312
1551	G	A	-	-	0.2594	-	MISSENSE	Gtt/Att	V313I
1553	T	C	-	0.1891	-	-	SILENT	gtT/gtC	V313
1556	C	T	-	-	0.1464	-	SILENT	gaC/gaT	D314
1565	A	C	-	-	0.1631	-	SILENT	cgA/cgC	R317
1565	A	G	-	-	0.1696	-	SILENT	cgA/cgG	R317
1568	T	C	-	0.1918	-	-	SILENT	caT/caC	H318
1574	T	C	-	-	0.1213	-	SILENT	tgT/tgC	C320
1577	T	C	-	-	0.1851	0.2442	SILENT	ggT/ggC	G321
1595	T	A	-	-	0.1203	-	NONSENSE	tgT/tgA	C327*
1595	T	C	-	-	0.1203	-	SILENT	tgT/tgC	C327
1604	G	A	-	-	0.2725	-	SILENT	gaG/gaA	E330
1607	C	T	-	-	-	0.3043	SILENT	acC/acT	T331
1610	T	C	-	-	0.1285	-	SILENT	gcT/gcC	A332
1613	T	C	-	-	0.2469	0.4827	SILENT	gaT/gaC	D333
1616	T	C	-	0.3068	0.2135	-	SILENT	gaT/gaC	D334
1617	T	C	-	-	0.1361	-	MISSENSE	Tct/Cct	S335P
1619	T	C	-	-	0.1788	-	SILENT	tcT/tcC	S335
1620	C	T	-	-	0.1438	-	MISSENSE	Ctt/Ttt	L336F
1622	T	C	-	0.2017	0.2226	0.5089	SILENT	ctT/ctC	L336
1634	C	T	-	0.3304	0.3036	-	SILENT	aaC/aaT	N340
1641	A	G	-	-	0.1642	-	MISSENSE	Act/Gct	T343A
1649	T	C	-	-	0.245	-	SILENT	ccT/ccC	P345
1661	T	C	-	0.151	0.3627	-	SILENT	gcT/gcC	A349
1664	C	T	-	0.1293	-	-	SILENT	aaC/aaT	N350
1665	T	C	-	0.1716	-	-	SILENT	Tta/Cta	L351
1673	T	C	-	0.1778	-	-	SILENT	gcT/gcC	A353
1675	T	C	-	-	0.1497	-	MISSENSE	tTc/tCc	F354S
1679	T	C	-	-	0.3114	-	SILENT	ccT/ccC	P355
1680	T	C	-	-	0.1981	-	SILENT	Ttg/Ctg	L356
1683	C	T	-	-	0.2086	-	MISSENSE	Cac/Tac	H357Y
1685	C	T	-	0.1835	0.1361	0.2097	SILENT	caC/caT	H357
1694	G	A	-	0.1811	-	0.3378	SILENT	caG/caA	Q360
1696	A	G	-	-	0.177	-	MISSENSE	aAa/aGa	K361R
1697	A	G	-	0.2201	0.257	-	SILENT	aaA/aaG	K361
1698	T	A	-	-	0.1723	-	MISSENSE	Tct/Act	S362T
1700	T	C	-	-	0.1888	-	SILENT	tcT/tcC	S362
1703	T	C	-	-	-	0.2335	SILENT	acT/acC	T363
1709	T	C	-	-	0.2949	0.2775	SILENT	gcT/gcC	A365
1712	G	A	-	-	-	0.2966	SILENT	ttG/ttA	L366
1715	T	C	-	-	0.2566	0.2182	SILENT	gcT/gcC	A367
1716	A	G	-	-	0.17	-	MISSENSE	Act/Gct	T368A
1724	G	A	-	-	0.2763	-	MISSENSE	atG/atA	M370I
1727	C	T	-	-	0.1562	0.3883	SILENT	gtC/gtT	V371
1732	C	T	-	0.1628	0.1146	-	MISSENSE	aCt/aTt	T373I
1736	T	A	-	-	0.1368	-	SILENT	gcT/gcA	A374
1740	T	C	-	-	0.3244	0.1991	SILENT	Tta/Cta	L376
1742	A	G	-	-	0.1182	-	SILENT	ttA/ttG	L376
1747	C	T	-	-	0.1196	-	MISSENSE	cCc/cTc	P378L
1748	C	T	-	-	-	0.3711	SILENT	ccC/ccT	P378
1756	G	A	-	-	0.1309	-	MISSENSE	aGg/aAg	R381K
1763	T	C	-	0.3771	0.345	0.2775	SILENT	ctT/ctC	L383
1766	C	T	-	0.2198	0.4444	0.4576	SILENT	aaC/aaT	N384
1767	A	G	-	-	0.1489	-	MISSENSE	Act/Gct	T385A
1768	C	T	-	0.173	0.2048	-	MISSENSE	aCt/aTt	T385I
1768	C	G	-	-	0.1303	-	MISSENSE	aCt/aGt	T385S
1772	C	T	-	0.2198	0.2468	0.1952	SILENT	acC/acT	T386
1773	A	G	-	-	0.2899	-	MISSENSE	Att/Gtt	I387V
1781	C	T	-	0.652	0.1361	0.5623	SILENT	tgC/tgT	C389
1793	G	A	-	-	0.2135	-	SILENT	cgG/cgA	R393
1794	A	G	-	-	0.1389	-	MISSENSE	Act/Gct	T394A
1799	T	C	-	0.147	0.2953	-	SILENT	tcT/tcC	S395
1811	T	C	-	-	0.2012	-	SILENT	ttT/ttC	F399
1814	T	C	-	-	0.1739	-	SILENT	agT/agC	S400
1818	A	G	-	0.1595	-	-	MISSENSE	Atc/Gtc	I402V
1820	C	T	-	-	0.1804	0.3156	SILENT	atC/atT	I402
1823	C	T	-	-	0.1357	-	SILENT	ggC/ggT	G403
1831	C	T	-	-	0.3312	0.2905	MISSENSE	tCg/tTg	S406L
1832	G	A	-	-	0.2841	0.2921	SILENT	tcG/tcA	S406
1835	T	C	-	-	0.1794	-	SILENT	ccT/ccC	P407
1836	C	T	-	0.1649	-	-	MISSENSE	Ccc/Tcc	P408S
1837	C	G	-	-	-	0.6645	MISSENSE	cCc/cGc	P408R
1838	C	T	-	0.2416	-	-	SILENT	ccC/ccT	P408
1839	G	A	-	0.1356	-	-	MISSENSE	Gcg/Acg	A409T
1859	C	T	-	0.1897	-	-	SILENT	gtC/gtT	V415
1865	C	T	-	-	0.1918	-	SILENT	ggC/ggT	G417
1868	A	G	-	-	0.299	-	SILENT	gaA/gaG	E418
1874	T	C	-	-	0.2077	0.3019	SILENT	atT/atC	I420
1880	T	C	-	-	0.1784	-	SILENT	gaT/gaC	D422
1886	A	G	-	0.5547	0.8777	1.7992	SILENT	gaA/gaG	E424
1889	C	T	-	-	0.3133	-	SILENT	ggC/ggT	G425
1892	G	A	0.263	-	-	-	SILENT	gtG/gtA	V426
1894	A	G	-	0.1903	-	0.4722	MISSENSE	cAg/cGg	Q427R
1898	T	C	-	-	0.2443	-	SILENT	gtT/gtC	V428
1903	C	T	-	-	0.1222	-	MISSENSE	aCt/aTt	T430I
1906	G	C	-	-	0.1415	-	MISSENSE	gGt/gCt	G431A
1907	T	C	-	-	0.1565	-	SILENT	ggT/ggC	G431
1910	G	A	-	-	0.1263	-	SILENT	aaG/aaA	K432
1911	C	T	-	-	0.1192	-	MISSENSE	Cgg/Tgg	R433W
1915	C	T	-	0.1839	0.2021	-	MISSENSE	aCt/aTt	T434I
1919	C	T	-	0.1605	0.1638	-	SILENT	ccC/ccT	P435
1920	A	G	0.42	-	0.4066	0.2903	MISSENSE	Aca/Gca	T436A
1928	A	G	-	-	0.1973	0.2144	SILENT	ccA/ccG	P438
1937	G	A	-	0.1395	-	-	SILENT	caG/caA	Q441
1943	G	A	-	-	0.1177	0.2567	NONSENSE	tgG/tgA	W443*
1946	T	C	-	0.224	0.1185	-	SILENT	aaT/aaC	N444
1949	T	C	-	0.2244	-	0.2606	SILENT	gcT/gcC	A445
1954	T	A	-	-	0.1685	-	MISSENSE	gTg/gAg	V447E
1957	A	G	-	-	0.127	-	MISSENSE	cAc/cGc	H448R
1958	C	T	-	0.3092	1.4945	1.7512	SILENT	caC/caT	H448
1961	C	T	-	0.3846	0.2736	0.308	SILENT	gtC/gtT	V449
1964	C	T	-	0.3237	0.2553	-	SILENT	tgC/tgT	C450
1967	C	T	-	0.16	-	0.4447	SILENT	ccC/ccT	P451
1970	T	C	-	-	0.1501	-	SILENT	ggT/ggC	G452
1976	C	T	-	-	-	0.5451	SILENT	gcC/gcT	A454
1980	T	C	-	-	0.1579	-	MISSENSE	Tac/Cac	Y456H
1985	T	C	-	-	0.2766	-	SILENT	tcT/tcC	S457
1988	C	T	-	-	0.1138	-	SILENT	ccC/ccT	P458
1991	G	A	-	0.1503	0.1411	-	SILENT	gcG/gcA	A459
1994	T	C	-	0.1427	0.3388	-	SILENT	taT/taC	Y460
1997	T	C	-	-	-	0.3271	SILENT	gaT/gaC	D461
2000	T	C	-	0.1803	0.1284	-	SILENT	gaT/gaC	D462
2003	C	T	-	0.1638	0.1742	0.2747	SILENT	ggC/ggT	G463
2009	T	C	-	-	0.4636	-	SILENT	ctT/ctC	L465
2012	T	C	-	0.192	0.124	0.2388	SILENT	caT/caC	H466
2015	T	C	-	-	0.1245	-	SILENT	gtT/gtC	V467
2018	T	C	-	-	0.1614	-	SILENT	gcT/gcC	A468
2024	C	T	-	0.5512	0.862	1.236	SILENT	taC/taT	Y470
2036	T	C	-	-	0.2473	-	SILENT	ctT/ctC	L474
2042	C	T	-	0.1644	-	-	SILENT	gcC/gcT	A476
2048	C	T	-	0.6111	0.879	0.5547	SILENT	cgC/cgT	R478
2051	T	C	-	-	0.1999	-	SILENT	acT/acC	T479
2052	A	T	-	-	0.1437	-	MISSENSE	Att/Ttt	I480F
2054	T	C	-	-	0.1948	-	SILENT	atT/atC	I480
2058	T	C	-	-	0.4445	-	MISSENSE	Ttt/Ctt	F482L
2069	T	C	-	-	0.1368	0.3309	SILENT	ctT/ctC	L485
2075	T	C	-	-	0.1291	-	SILENT	gaT/gaC	D487
2078	C	T	-	-	0.1271	-	SILENT	ttC/ttT	F488
2079	C	T	-	-	-	0.2231	SILENT	Ctg/Ttg	L489
2080	T	C	-	-	0.1226	-	MISSENSE	cTg/cCg	L489P
2081	G	A	-	-	0.1331	-	SILENT	ctG/ctA	L489
2084	T	C	-	-	0.1484	-	SILENT	ctT/ctC	L490
2090	C	T	-	0.2291	0.1154	0.2417	SILENT	taC/taT	Y492
2091	T	C	-	0.1915	0.1874	-	SILENT	Ttg/Ctg	L493
2096	C	T	-	0.1506	0.1626	0.2273	SILENT	ttC/ttT	F494
2108	C	T	0.2337	0.387	0.6974	0.4521	SILENT	ctC/ctT	L498
2111	T	C	-	0.149	-	-	SILENT	tcT/tcC	S499
2138	C	T	-	-	0.283	-	SILENT	gcC/gcT	A508
2147	T	C	-	-	-	0.2758	SILENT	ctT/ctC	L511
2152	T	C	-	-	0.189	-	MISSENSE	aTt/aCt	I513T
2153	T	C	-	-	0.1836	-	SILENT	atT/atC	I513
2160	C	G	-	0.3484	0.1978	-	MISSENSE	Cgg/Ggg	R516G
2174	T	C	-	-	0.2039	0.6853	SILENT	ttT/ttC	F520
2177	A	G	-	-	-	0.3989	SILENT	ggA/ggG	G521
2194	C	T	-	-	-	0.2166	MISSENSE	cCt/cTt	P527L
2195	T	C	-	0.262	0.3153	0.2356	SILENT	ccT/ccC	P527
2201	C	T	-	-	0.2003	-	SILENT	tgC/tgT	C529
2207	T	C	-	-	0.4737	0.2062	SILENT	aaT/aaC	N531
2228	C	T	-	-	0.3753	-	SILENT	aaC/aaT	N538
2231	C	T	-	-	0.157	-	SILENT	taC/taT	Y539
2240	T	C	-	-	0.1745	-	SILENT	tgT/tgC	C542
2243	C	T	-	-	0.1509	-	SILENT	gtC/gtT	V543
2258	C	T	-	0.3117	0.5378	0.3943	SILENT	caC/caT	H548
2261	C	T	-	0.2586	0.346	0.9018	SILENT	gcC/gcT	A549
2264	T	C	-	-	-	0.24	SILENT	atT/atC	I550
2288	G	A	-	-	0.1663	-	SILENT	gcG/gcA	A558
2290	A	G	-	-	0.3799	-	MISSENSE	aAt/aGt	N559S
2291	T	C	-	-	0.1187	0.3534	SILENT	aaT/aaC	N559
2294	T	C	-	0.3001	0.2901	1.3771	SILENT	taT/taC	Y560
2296	C	T	-	0.2182	0.2953	-	MISSENSE	gCt/gTt	A561V
2297	T	C	-	0.1682	-	-	SILENT	gcT/gcC	A561
2303	C	T	-	0.5391	0.3149	0.6343	SILENT	caC/caT	H563
2309	G	A	-	-	0.1337	-	SILENT	ctG/ctA	L565
2312	A	G	-	0.2514	-	-	SILENT	ctA/ctG	L566
2318	C	T	-	-	0.1415	-	SILENT	ggC/ggT	G568
2324	T	C	-	-	0.2187	-	SILENT	ttT/ttC	F570
2326	C	T	-	0.2244	-	0.4081	MISSENSE	aCc/aTc	T571I
2327	C	T	-	0.2574	-	-	SILENT	acC/acT	T571
2336	G	A	-	-	-	0.1876	SILENT	tcG/tcA	S574
2340	A	G	-	-	-	0.2596	MISSENSE	Ata/Gta	I576V
2345	C	T	-	-	0.1452	-	SILENT	gtC/gtT	V577
2348	C	T	-	0.2048	0.3443	0.2921	SILENT	aaC/aaT	N578
2354	G	A	-	-	0.1394	0.2615	SILENT	acG/acA	T580
2360	C	T	-	-	0.1825	-	SILENT	tcC/tcT	S582
2363	A	G	-	0.1444	-	-	SILENT	gcA/gcG	A583
2364	T	C	-	-	0.1402	-	MISSENSE	Ttc/Ctc	F584L
2369	T	C	-	0.2755	0.2795	0.3095	SILENT	aaT/aaC	N585
2372	C	T	-	-	0.1555	-	SILENT	atC/atT	I586
2381	T	C	-	0.1795	0.1826	-	SILENT	caT/caC	H589
2384	C	T	-	-	0.1383	-	SILENT	gcC/gcT	A590
2393	T	C	-	-	0.1759	-	SILENT	acT/acC	T593
2399	C	T	-	-	0.1537	-	SILENT	ggC/ggT	G595
2402	T	C	0.2225	0.172	-	-	SILENT	tcT/tcC	S596
2406	C	T	-	0.1511	0.2608	-	SILENT	Ctg/Ttg	L598
2408	G	A	-	-	0.2149	-	SILENT	ctG/ctA	L598
2411	A	G	-	-	0.1122	-	SILENT	tcA/tcG	S599
2415	C	T	-	0.2184	0.2174	-	SILENT	Ctg/Ttg	L601
2435	C	T	-	0.4574	0.3898	0.4223	SILENT	ccC/ccT	P607
2436	T	C	-	-	-	0.3074	SILENT	Ttg/Ctg	L608
2447	C	T	-	0.1725	0.1607	-	SILENT	gcC/gcT	A611
2459	C	T	-	-	0.26	-	SILENT	ctC/ctT	L615
2483	G	A	-	0.14	0.2521	-	SILENT	gcG/gcA	A623
2513	T	C	-	-	0.1539	0.8933	SILENT	tgT/tgC	C633
2522	C	T	-	-	0.1308	-	SILENT	gcC/gcT	A636
2534	C	T	-	-	0.1913	0.2307	SILENT	agC/agT	S640
2537	A	T	-	-	0.1184	-	SILENT	gcA/gcT	A641
2540	T	C	-	-	0.1894	-	SILENT	gcT/gcC	A642
2543	C	T	-	-	0.1848	-	SILENT	ccC/ccT	P643
2549	A	G	-	-	0.1726	-	SILENT	ctA/ctG	L645
2558	G	A	-	-	0.1078	-	SILENT	gcG/gcA	A648
2566	A	G	0.2881	0.2393	0.2675	0.4475	MISSENSE	tAt/tGt	Y651C
2567	T	C	-	-	0.3227	-	SILENT	taT/taC	Y651
2575	G	C	-	-	0.1312	-	MISSENSE	tGg/tCg	W654S
2579	C	T	-	0.1923	-	-	SILENT	caC/caT	H655
2583	T	C	-	-	0.1583	-	MISSENSE	Tcc/Ccc	S657P
2585	C	T	-	-	0.169	-	SILENT	tcC/tcT	S657
2588	T	C	-	0.1379	0.1828	-	SILENT	atT/atC	I658
2590	T	C	-	-	0.1154	-	MISSENSE	aTg/aCg	M659T
2598	C	T	0.3315	-	-	-	MISSENSE	Ctt/Ttt	L662F
2599	T	C	-	0.2721	0.1758	-	MISSENSE	cTt/cCt	L662P
2604	G	A	-	-	0.1986	-	MISSENSE	Gtc/Atc	V664I
2606	C	T	-	0.6269	0.7852	1.5926	SILENT	gtC/gtT	V664
2607	C	T	-	0.4004	0.5036	0.6669	SILENT	Ctg/Ttg	L665
2609	G	A	-	0.1572	-	-	SILENT	ctG/ctA	L665
2611	T	C	-	-	0.2247	-	MISSENSE	aTt/aCt	I666T
2612	T	C	-	-	0.1445	-	SILENT	atT/atC	I666
2615	C	T	-	-	0.1941	-	SILENT	taC/taT	Y667
2621	G	A	-	-	0.218	-	SILENT	agG/agA	R669
2624	C	T	-	0.641	0.6711	1.2868	SILENT	ttC/ttT	F670
2627	C	T	-	-	-	0.3005	SILENT	gcC/gcT	A671
2633	C	T	-	0.3181	0.1653	0.3853	SILENT	gtC/gtT	V673
2635	C	T	-	-	0.1394	-	MISSENSE	gCt/gTt	A674V
2637	C	A	-	-	0.1199	-	SILENT	Cgg/Agg	R675
2637	C	T	-	-	0.1678	-	MISSENSE	Cgg/Tgg	R675W
2642	T	C	-	-	0.1391	-	SILENT	ctT/ctC	L676
2644	C	T	-	-	0.1499	-	MISSENSE	gCc/gTc	A677V
2645	C	T	-	0.819	0.3221	0.9471	SILENT	gcC/gcT	A677
2654	T	C	-	-	0.4104	0.2621	SILENT	gtT/gtC	V680
2669	T	C	-	-	-	0.2147	SILENT	acT/acC	T685
2669	T	A	-	-	0.2714	-	SILENT	acT/acA	T685
2678	C	T	-	-	0.2039	-	SILENT	ttC/ttT	F688
2681	C	T	-	0.1597	-	-	SILENT	ggC/ggT	G689
2687	T	A	-	-	0.1265	-	SILENT	gtT/gtA	V691
2689	G	C	-	-	0.1348	-	MISSENSE	gGt/gCt	G692A
2690	T	C	-	-	-	0.4812	SILENT	ggT/ggC	G692
2696	C	T	-	0.2029	-	-	SILENT	ctC/ctT	L694
2705	A	G	-	-	-	0.2762	SILENT	ctA/ctG	L697
2711	T	C	-	-	0.3249	0.5742	SILENT	ctT/ctC	L699
2718	A	G	-	-	0.1343	-	MISSENSE	Agg/Ggg	R702G
2722	A	G	0.9249	0.5287	1.2104	1.821	MISSENSE	aAg/aGg	K703R
2729	T	C	-	0.2163	0.1718	-	SILENT	agT/agC	S705
2731	C	T	-	-	0.1168	-	MISSENSE	gCt/gTt	A706V
2732	T	C	-	-	-	0.3604	SILENT	gcT/gcC	A706
2741	C	T	-	-	0.2903	-	SILENT	taC/taT	Y709
2744	G	A	-	0.156	-	-	SILENT	gaG/gaA	E710
2747	C	T	-	0.1548	-	-	SILENT	atC/atT	I711
2754	T	C	-	0.2174	0.1371	0.6599	MISSENSE	Tcc/Ccc	S714P
2759	T	C	-	0.164	0.1909	-	SILENT	ctT/ctC	L715
2760	A	G	-	0.3194	0.2019	0.3099	MISSENSE	Acg/Gcg	T716A
2767	A	G	-	-	0.2221	-	MISSENSE	gAg/gGg	E718G
2774	T	C	-	-	0.2198	-	SILENT	gaT/gaC	D720
2779	A	G	-	0.2116	0.303	-	MISSENSE	gAc/gGc	D722G
2784	T	C	-	-	0.18	-	SILENT	Ttg/Ctg	L724
2792	T	C	-	0.4162	-	-	SILENT	ttT/ttC	F726
2807	C	T	-	-	0.1785	-	SILENT	ctC/ctT	L731
2810	G	A	-	-	0.1734	-	SILENT	tcG/tcA	S732
2816	G	C	-	-	0.1312	-	SILENT	ctG/ctC	L734
2821	C	T	-	-	0.1109	-	MISSENSE	gCt/gTt	A736V
2828	A	G	-	-	0.1226	0.2033	SILENT	gcA/gcG	A738
2834	T	C	-	0.4508	0.249	0.3591	SILENT	ctT/ctC	L740
2842	C	T	-	0.1727	-	-	MISSENSE	gCg/gTg	A743V
2843	G	A	-	-	-	0.3373	SILENT	gcG/gcA	A743
2844	T	C	-	-	0.1563	-	MISSENSE	Tcc/Ccc	S744P
2849	T	C	-	-	0.1419	0.3231	SILENT	ctT/ctC	L745
2855	A	G	-	-	0.1268	0.2416	SILENT	ccA/ccG	P747
2870	T	C	-	-	0.2225	0.1834	SILENT	cgT/cgC	R752
2870	T	A	-	-	0.205	-	SILENT	cgT/cgA	R752
2873	G	A	-	-	0.1434	-	SILENT	aaG/aaA	K753
2885	C	T	-	-	0.5654	-	SILENT	taC/taT	Y757
2888	T	C	-	-	0.1301	-	SILENT	tcT/tcC	S758
2897	T	C	-	-	0.1565	-	SILENT	gcT/gcC	A761
2915	C	T	-	0.4941	0.5824	0.8555	SILENT	ttC/ttT	F767
2916	A	C	-	-	0.1588	-	MISSENSE	Atc/Ctc	I768L
2921	G	A	-	-	0.1658	-	SILENT	tcG/tcA	S769
2927	C	T	-	-	0.1356	-	SILENT	gtC/gtT	V771
2933	C	T	-	-	-	0.1871	SILENT	caC/caT	H773
2936	T	C	-	0.2206	-	-	SILENT	acT/acC	T774
2974	C	T	-	-	0.1852	-	MISSENSE	tCc/tTc	S787F
2985	C	T	-	0.6101	0.5022	0.6165	SILENT	Ctg/Ttg	L791
2992	C	T	-	0.5023	0.4716	0.3388	MISSENSE	gCg/gTg	A793V
2993	G	C	-	0.1743	0.1459	-	SILENT	gcG/gcC	A793
2997	C	T	-	-	0.1248	-	SILENT	Ctg/Ttg	L795
2998	T	C	-	-	0.125	-	MISSENSE	cTg/cCg	L795P
3000	G	A	-	-	0.1683	-	MISSENSE	Gtt/Att	V796I
3002	T	C	-	-	0.2188	-	SILENT	gtT/gtC	V796
3008	T	C	-	-	0.2155	-	SILENT	ccT/ccC	P798
3009	A	T	-	-	0.1183	-	MISSENSE	Aac/Tac	N799Y
3011	C	T	-	0.1573	-	-	SILENT	aaC/aaT	N799
3014	G	A	-	-	0.1847	-	SILENT	gaG/gaA	E800
3020	C	T	-	-	0.1903	-	SILENT	gcC/gcT	A802
3026	G	A	-	-	-	1.7117	SILENT	gtG/gtA	V804
3029	T	C	-	-	0.2474	-	SILENT	gtT/gtC	V805
3038	C	T	-	0.1341	-	0.3607	SILENT	taC/taT	Y808
3039	G	A	-	-	0.1806	-	MISSENSE	Gtc/Atc	V809I
3041	C	T	-	-	0.1694	-	SILENT	gtC/gtT	V809
3042	T	C	-	-	0.2169	-	SILENT	Ttg/Ctg	L810
3045	A	G	-	-	0.2343	-	MISSENSE	Att/Gtt	I811V
3047	T	C	-	0.1529	-	0.1769	SILENT	atT/atC	I811
3050	C	T	-	0.1726	0.115	-	SILENT	gcC/gcT	A812
3050	C	A	-	-	0.184	-	SILENT	gcC/gcA	A812
3062	C	T	-	0.3148	0.2122	0.3526	SILENT	gaC/gaT	D816
3063	T	C	-	-	0.1363	-	SILENT	Ttg/Ctg	L817
3064	T	C	-	-	0.2612	-	MISSENSE	tTg/tCg	L817S
3071	C	T	-	-	0.2509	-	SILENT	gaC/gaT	D819
3074	T	C	-	-	0.265	-	SILENT	atT/atC	I820
3077	A	G	-	-	0.3109	-	SILENT	ttA/ttG	L821
3090	T	C	-	0.1676	0.2795	-	SILENT	Ttg/Ctg	L826
3122	G	A	-	0.1596	-	-	SILENT	gcG/gcA	A836
3124	T	C	-	0.3697	-	-	MISSENSE	gTg/gCg	V837A
3124	T	G	-	-	0.1907	-	MISSENSE	gTg/gGg	V837G
3126	T	C	-	-	0.1819	-	SILENT	Ttg/Ctg	L838
3131	T	C	-	0.2277	0.3974	0.2068	SILENT	tgT/tgC	C839
3135	A	G	-	-	0.2554	-	MISSENSE	Acc/Gcc	T841A
3136	C	A	-	-	0.1512	-	MISSENSE	aCc/aAc	T841N
3138	A	G	-	-	0.1839	-	MISSENSE	Atc/Gtc	I842V
3164	C	T	-	0.1704	0.1125	-	SILENT	ttC/ttT	F850
3169	A	G	-	-	0.2865	-	MISSENSE	cAt/cGt	H852R
3185	C	T	-	-	0.2375	-	SILENT	cgC/cgT	R857
3187	C	T	-	-	-	0.2166	MISSENSE	gCa/gTa	A858V
3188	A	G	-	-	0.1382	-	SILENT	gcA/gcG	A858
3191	T	C	-	-	-	0.2177	SILENT	gcT/gcC	A859
3197	T	C	-	-	-	0.3005	SILENT	cgT/cgC	R861
3212	T	C	-	0.3608	-	0.3233	SILENT	taT/taC	Y866
3213	C	T	-	0.1827	0.5519	0.3178	MISSENSE	Cac/Tac	H867Y
3215	C	T	-	-	0.1207	-	SILENT	caC/caT	H867
3218	C	T	-	0.3127	0.3222	0.2673	SILENT	caC/caT	H868
3224	G	A	-	0.2167	-	-	SILENT	ggG/ggA	G870
3227	T	C	-	-	0.431	-	SILENT	caT/caC	H871
3231	T	C	-	-	0.1411	-	MISSENSE	Tcc/Ccc	S873P
3233	C	T	-	0.1908	-	0.3715	SILENT	tcC/tcT	S873
3242	C	T	-	0.1998	0.1638	-	SILENT	ctC/ctT	L876
3245	A	G	-	-	0.122	-	SILENT	gcA/gcG	A877
3251	T	C	-	-	0.266	-	SILENT	taT/taC	Y879
3254	C	T	-	-	-	0.3076	SILENT	ctC/ctT	L880
3278	G	A	-	-	-	0.2693	SILENT	gaG/gaA	E888
3281	G	A	-	0.169	-	-	SILENT	ccG/ccA	P889
3284	G	A	-	-	0.2449	-	SILENT	gcG/gcA	A890
3290	T	C	-	-	-	0.3909	SILENT	gtT/gtC	V892
3291	A	G	-	-	0.3655	0.2544	MISSENSE	Acg/Gcg	T893A
3293	G	A	-	-	0.2391	-	SILENT	acG/acA	T893
3297	C	G	-	-	0.1551	-	MISSENSE	Cag/Gag	Q895E
3308	G	A	-	-	0.2306	-	SILENT	gaG/gaA	E898
3315	C	T	-	-	-	0.3971	MISSENSE	Cgc/Tgc	R901C
3317	C	T	-	-	0.27	-	SILENT	cgC/cgT	R901
3330	A	G	-	-	0.1874	-	MISSENSE	Att/Gtt	I906V
3332	T	C	-	0.1663	-	-	SILENT	atT/atC	I906
3333	C	T	-	-	0.205	-	MISSENSE	Ctt/Ttt	L907F
3350	T	C	-	-	0.1893	0.2723	SILENT	aaT/aaC	N912
3356	C	T	-	0.1845	-	-	SILENT	cgC/cgT	R914
3359	G	A	-	-	0.1476	-	SILENT	ggG/ggA	G915
3362	G	A	-	-	-	0.3007	SILENT	aaG/aaA	K916
3368	T	C	-	-	0.2335	0.2369	SILENT	gtT/gtC	V918
3371	T	C	-	0.1753	-	-	SILENT	gtT/gtC	V919
3392	C	T	-	-	-	0.277	SILENT	gtC/gtT	V926
3401	C	T	-	-	0.2457	-	SILENT	ggC/ggT	G929
3404	C	T	-	0.1932	0.1789	-	SILENT	gcC/gcT	A930
3407	T	C	-	-	0.137	0.3009	SILENT	gtT/gtC	V931
3424	T	C	0.3832	-	-	-	MISSENSE	cTc/cCc	L937P
3425	C	T	-	-	0.3345	-	SILENT	ctC/ctT	L937
3431	C	T	-	0.4454	-	-	SILENT	ccC/ccT	P939
3438	G	A	-	-	0.1536	-	MISSENSE	Gtg/Atg	V942M
3440	G	A	-	-	0.1478	-	SILENT	gtG/gtA	V942
3442	T	C	-	-	0.1867	-	MISSENSE	cTt/cCt	L943P
3467	C	T	-	-	0.1584	-	SILENT	agC/agT	S951
3470	T	C	-	-	0.3152	0.7436	SILENT	gtT/gtC	V952
3476	T	C	-	-	0.1849	-	SILENT	cgT/cgC	R954
3487	A	G	-	-	0.16	-	MISSENSE	cAg/cGg	Q958R
3500	G	A	-	0.274	-	-	SILENT	acG/acA	T962
3504	A	G	-	-	0.1549	-	MISSENSE	Atg/Gtg	M964V
3518	C	T	-	-	0.15	-	SILENT	gaC/gaT	D968
3524	A	G	-	0.18	-	-	SILENT	gaA/gaG	E970
3527	T	C	-	-	0.2203	-	SILENT	gaT/gaC	D971
3530	C	T	-	0.7735	0.6908	1.7176	SILENT	caC/caT	H972
3533	A	G	-	-	0.2408	-	SILENT	acA/acG	T973
3546	A	G	-	-	0.1412	-	MISSENSE	Atc/Gtc	I978V
3551	T	C	-	-	-	0.211	SILENT	ctT/ctC	L979
3560	T	C	-	-	-	0.2528	SILENT	gcT/gcC	A982
3579	A	T	-	-	0.16	-	MISSENSE	Acg/Tcg	T989S
3581	G	A	-	-	0.2207	-	SILENT	acG/acA	T989
3587	C	T	0.2496	0.8361	0.7921	1.345	SILENT	gtC/gtT	V991
3587	C	G	-	-	0.1625	-	SILENT	gtC/gtG	V991
3602	C	T	-	0.5631	0.6656	0.6938	SILENT	taC/taT	Y996
3605	C	T	-	-	0.2093	-	SILENT	acC/acT	T997
3608	A	C	-	-	0.1386	-	SILENT	acA/acC	T998
3608	A	G	-	-	0.3101	-	SILENT	acA/acG	T998
3611	C	T	-	-	0.2339	-	SILENT	ttC/ttT	F999
3626	T	C	-	-	-	0.2118	SILENT	ggT/ggC	G1004
3632	T	C	-	0.3145	0.2465	0.2629	SILENT	acT/acC	T1006
3638	T	C	-	-	0.3272	0.3172	SILENT	gcT/gcC	A1008
3644	A	T	-	-	-	0.198	SILENT	ccA/ccT	P1010
3644	A	G	-	-	0.1192	-	SILENT	ccA/ccG	P1010
3647	T	C	-	0.2172	0.4089	0.3468	SILENT	acT/acC	T1011
3659	T	C	-	0.2734	-	-	SILENT	aaT/aaC	N1015
3674	G	A	-	0.1683	-	-	SILENT	tcG/tcA	S1020
3677	C	T	-	-	-	0.3897	SILENT	ccC/ccT	P1021
3683	C	T	-	0.1784	0.1197	-	SILENT	gaC/gaT	D1023
3689	C	T	-	-	0.2239	-	SILENT	acC/acT	T1025
3692	C	T	-	0.316	-	-	SILENT	gcC/gcT	A1026
3694	T	G	-	-	0.1617	-	MISSENSE	gTg/gGg	V1027G
3701	A	T	-	-	-	0.244	SILENT	ccA/ccT	P1029
3701	A	G	-	-	0.1374	-	SILENT	ccA/ccG	P1029
3710	A	G	-	-	-	0.3235	SILENT	gtA/gtG	V1032
3713	C	T	-	0.2121	0.1685	-	SILENT	ggC/ggT	G1033
3723	C	T	-	-	0.1096	0.2126	SILENT	Cta/Tta	L1037
3725	A	G	-	-	-	0.2352	SILENT	ctA/ctG	L1037
3729	A	G	-	-	0.1777	-	MISSENSE	Att/Gtt	I1039V
3737	A	G	-	0.2098	0.1672	0.2574	SILENT	ggA/ggG	G1041
3743	A	G	-	0.1905	-	-	SILENT	ggA/ggG	G1043
3752	C	T	-	0.1645	0.171	-	SILENT	agC/agT	S1046
3753	G	A	-	-	0.1657	-	MISSENSE	Gca/Aca	A1047T
3755	A	G	-	0.2862	-	-	SILENT	gcA/gcG	A1047
3773	T	C	-	-	0.3554	0.2638	SILENT	gaT/gaC	D1053
3776	T	C	-	-	0.1749	-	SILENT	ggT/ggC	G1054
3780	C	T	-	-	0.1426	-	SILENT	Cta/Tta	L1056
3782	A	C	-	-	0.2019	-	SILENT	ctA/ctC	L1056
3782	A	G	-	-	0.1388	-	SILENT	ctA/ctG	L1056
3788	C	T	-	-	0.1482	-	SILENT	caC/caT	H1058
3795	C	T	-	-	0.1368	-	SILENT	Ctg/Ttg	L1061
3797	G	T	-	0.132	-	-	SILENT	ctG/ctT	L1061
3803	T	C	-	-	-	4.9245	SILENT	ccT/ccC	P1063
3807	C	T	-	-	0.1863	-	MISSENSE	Cgt/Tgt	R1065C
3812	G	A	-	-	-	0.3227	SILENT	gaG/gaA	E1066
3813	A	G	0.3827	-	0.2194	-	MISSENSE	Att/Gtt	I1067V
3815	T	C	-	-	0.6508	-	SILENT	atT/atC	I1067
3819	C	T	-	-	0.1073	-	SILENT	Ctg/Ttg	L1069
3824	T	C	-	0.2206	-	0.5675	SILENT	gaT/gaC	D1070
3827	C	T	-	0.3	0.2262	0.3401	SILENT	gtC/gtT	V1071
3830	T	A	-	-	0.156	-	SILENT	gcT/gcA	A1072
3833	T	C	-	0.1755	-	-	SILENT	ggT/ggC	G1073
3836	T	C	-	-	-	0.1879	SILENT	cgT/cgC	R1074
3838	T	C	-	-	0.1751	-	MISSENSE	gTt/gCt	V1075A
3839	T	C	-	-	0.1304	-	SILENT	gtT/gtC	V1075
3841	C	T	-	-	0.128	-	MISSENSE	gCa/gTa	A1076V
3842	A	G	-	-	0.2033	-	SILENT	gcA/gcG	A1076
3854	C	T	-	-	0.2517	-	SILENT	ggC/ggT	G1080
3857	A	G	-	0.2733	-	0.2245	SILENT	gcA/gcG	A1081
3860	A	G	-	-	0.2171	-	SILENT	tcA/tcG	S1082
3864	T	G	-	-	0.117	-	MISSENSE	Tca/Gca	S1084A
3869	C	G	-	-	0.1807	-	SILENT	ccC/ccG	P1085
3875	C	T	-	0.1665	0.1767	-	SILENT	ctC/ctT	L1087
3878	T	C	-	-	0.1515	0.2217	SILENT	tgT/tgC	C1088
3881	C	T	-	-	0.1183	-	SILENT	gaC/gaT	D1089
3887	T	C	-	-	-	0.2546	SILENT	ggT/ggC	G1091
3890	T	C	-	0.3718	0.1309	0.6199	SILENT	caT/caC	H1092
3899	T	C	-	0.3796	-	0.1849	SILENT	ggT/ggC	G1095
3903	T	C	-	-	0.1715	0.2818	SILENT	Ttg/Ctg	L1097
3908	C	T	-	-	0.1896	-	SILENT	acC/acT	T1098
3917	G	A	-	-	0.171	-	SILENT	tcG/tcA	S1101
3920	T	C	-	-	0.1352	-	SILENT	caT/caC	H1102
3923	G	A	-	0.2813	-	-	SILENT	cgG/cgA	R1103
3929	G	A	-	-	0.1336	-	SILENT	ccG/ccA	P1105
3938	C	T	-	0.3157	0.3526	1.009	SILENT	caC/caT	H1108
3947	C	T	0.3391	0.4137	-	0.3796	SILENT	ctC/ctT	L1111
3953	C	T	-	-	0.1614	-	SILENT	gtC/gtT	V1113
3956	G	A	-	-	0.1655	-	SILENT	aaG/aaA	K1114
3959	G	A	-	-	0.1163	-	SILENT	ccG/ccA	P1115
3971	T	C	-	-	-	1.2289	SILENT	gtT/gtC	V1119
3974	C	T	-	0.1586	0.2605	-	SILENT	ccC/ccT	P1120
3980	T	C	-	-	0.323	-	SILENT	gaT/gaC	D1122
3983	C	T	-	0.1705	-	-	SILENT	gcC/gcT	A1123
3984	C	A	-	0.1799	-	0.2718	MISSENSE	Caa/Aaa	Q1124K
3994	C	T	-	-	0.1634	-	MISSENSE	aCg/aTg	T1127M
3998	C	T	-	0.2792	0.1709	0.335	SILENT	gaC/gaT	D1128
4004	T	C	-	-	-	0.3372	SILENT	ggT/ggC	G1130
4007	A	G	-	-	0.183	0.2468	SILENT	gcA/gcG	A1131
4016	G	A	-	0.1522	-	-	SILENT	gcG/gcA	A1134
4022	T	C	-	-	0.4169	-	SILENT	ccT/ccC	P1136
4031	C	T	-	-	0.2517	-	SILENT	ggC/ggT	G1139
4034	C	T	-	0.1526	0.18	0.3504	SILENT	aaC/aaT	N1140
4052	G	A	-	-	0.157	-	SILENT	ttG/ttA	L1146
4055	C	T	-	-	0.1566	0.2294	SILENT	ttC/ttT	F1147
4061	C	T	-	0.251	0.783	0.3778	SILENT	ccC/ccT	P1149
4064	T	C	-	-	0.1659	-	SILENT	acT/acC	T1150
4070	T	C	-	-	-	0.4088	SILENT	acT/acC	T1152
4070	T	A	-	-	0.1657	-	SILENT	acT/acA	T1152
4073	C	T	-	0.1732	-	-	SILENT	ggC/ggT	G1153
4077	T	C	-	0.1659	-	-	MISSENSE	Tcc/Ccc	S1155P
4079	C	T	-	0.3851	0.5263	-	SILENT	tcC/tcT	S1155
4082	C	T	-	-	0.403	0.259	SILENT	acC/acT	T1156
4091	T	C	-	-	0.1802	-	SILENT	ccT/ccC	P1159
4097	T	C	-	-	-	0.2492	SILENT	aaT/aaC	N1161
4100	T	C	-	-	-	0.3502	SILENT	taT/taC	Y1162
4109	A	T	-	-	0.1543	-	SILENT	tcA/tcT	S1165
4115	C	T	-	0.2199	0.3188	0.2611	SILENT	caC/caT	H1167
4120	C	T	-	-	0.1419	0.3119	MISSENSE	aCc/aTc	T1169I
4121	C	T	-	0.2675	0.3494	1.0008	SILENT	acC/acT	T1169
4128	C	T	-	0.2195	-	0.4346	SILENT	Ctg/Ttg	L1172
4130	G	A	-	-	0.1566	-	SILENT	ctG/ctA	L1172
4144	C	A	-	-	0.1433	-	MISSENSE	gCc/gAc	A1177D
4145	C	T	-	-	0.1958	-	SILENT	gcC/gcT	A1177
4148	T	C	-	0.1641	0.1883	-	SILENT	acT/acC	T1178
4151	T	C	-	-	0.2102	0.1933	SILENT	gtT/gtC	V1179
4154	C	A	-	0.1562	-	-	SILENT	gcC/gcA	A1180
4154	C	T	-	0.2343	0.1305	-	SILENT	gcC/gcT	A1180
4157	C	T	-	-	-	0.3454	SILENT	gcC/gcT	A1181
4163	T	C	-	-	0.2035	-	SILENT	ggT/ggC	G1183
4166	T	C	-	-	0.1441	-	SILENT	ccT/ccC	P1184
4169	C	T	-	1.298	1.2183	1.2726	SILENT	taC/taT	Y1185
4174	A	G	-	0.2698	-	-	MISSENSE	aAg/aGg	K1187R
4177	A	G	-	-	-	2.86	MISSENSE	gAc/gGc	D1188G
4178	C	T	-	0.1564	0.5006	-	SILENT	gaC/gaT	D1188
4181	A	G	-	-	-	0.6719	SILENT	aaA/aaG	K1189
4184	G	T	-	-	0.1442	-	MISSENSE	atG/atT	M1190I
4190	T	C	-	0.1875	-	-	SILENT	atT/atC	I1192
4193	A	G	-	-	0.1489	-	SILENT	acA/acG	T1193
4200	A	G	-	-	0.1879	-	MISSENSE	Atc/Gtc	I1196V
4202	C	T	-	1.3874	1.3762	3.3411	SILENT	atC/atT	I1196
4205	T	C	-	-	0.1931	-	SILENT	ttT/ttC	F1197
4208	T	C	-	0.1434	0.3114	0.304	SILENT	gcT/gcC	A1198
4213	A	G	-	-	0.1241	-	MISSENSE	cAt/cGt	H1200R
4214	T	C	-	-	0.152	0.2707	SILENT	caT/caC	H1200
4226	T	C	-	0.1552	0.2141	0.2801	SILENT	gcT/gcC	A1204
4228	T	C	-	-	0.1799	-	MISSENSE	aTc/aCc	I1205T
4229	C	T	-	-	0.111	-	SILENT	atC/atT	I1205
4232	G	A	-	-	0.1216	-	SILENT	tcG/tcA	S1206
4235	C	T	-	0.4404	-	0.2221	SILENT	cgC/cgT	R1207
4241	T	C	-	-	0.1656	0.311	SILENT	acT/acC	T1209
4246	C	T	-	-	0.112	-	MISSENSE	tCt/tTt	S1211F
4247	T	C	-	-	0.161	0.4813	SILENT	tcT/tcC	S1211
4251	C	T	-	-	0.2199	-	SILENT	Ctg/Ttg	L1213
4253	G	A	-	-	0.1554	-	SILENT	ctG/ctA	L1213
4259	C	T	-	-	0.199	-	SILENT	taC/taT	Y1215
4265	T	C	-	-	0.1465	-	SILENT	acT/acC	T1217
4265	T	G	-	-	0.3339	-	SILENT	acT/acG	T1217
4289	T	C	-	0.1706	0.3058	0.2565	SILENT	caT/caC	H1225
4292	G	A	-	-	0.2149	-	SILENT	aaG/aaA	K1226
4301	G	A	-	-	0.2362	-	SILENT	ctG/ctA	L1229
4304	C	T	-	0.2749	0.8839	0.6439	SILENT	gaC/gaT	D1230
4310	C	T	-	0.2329	-	-	SILENT	gtC/gtT	V1232
4316	T	C	-	-	-	0.3421	SILENT	gtT/gtC	V1234
4317	A	G	-	-	0.2481	-	MISSENSE	Att/Gtt	I1235V
4325	T	C	-	-	-	0.2108	SILENT	tgT/tgC	C1237
4328	T	C	-	0.2011	-	0.2779	SILENT	gaT/gaC	D1238
4332	T	C	-	0.1473	-	-	MISSENSE	Tgc/Cgc	C1240R
4333	G	A	-	-	0.106	-	MISSENSE	tGc/tAc	C1240Y
4340	C	T	-	0.1852	0.1254	-	SILENT	agC/agT	S1242
4343	A	C	-	-	0.1763	-	SILENT	tcA/tcC	S1243
4352	A	G	-	0.2158	0.1331	-	SILENT	acA/acG	T1246
4352	A	T	-	-	-	0.2428	SILENT	acA/acT	T1246
4355	A	G	-	0.1715	0.2939	0.2889	SILENT	gtA/gtG	V1247
4356	T	C	-	-	0.2	0.4071	SILENT	Ttg/Ctg	L1248
4364	T	C	-	-	0.1395	-	SILENT	ggT/ggC	G1250
4365	A	G	-	0.142	-	-	MISSENSE	Att/Gtt	I1251V
4367	T	C	-	-	0.1249	-	SILENT	atT/atC	I1251
4375	T	C	-	-	0.2022	-	MISSENSE	gTg/gCg	V1254A
4378	G	A	-	0.1947	-	-	MISSENSE	cGc/cAc	R1255H
4379	C	T	-	-	0.2448	-	SILENT	cgC/cgT	R1255
4388	G	A	-	-	0.1251	0.2148	SILENT	gcG/gcA	A1258
4397	C	T	-	0.1705	-	-	SILENT	gcC/gcT	A1261
4400	A	G	-	-	0.2462	-	SILENT	ggA/ggG	G1262
4403	G	C	-	-	0.1304	0.5126	SILENT	gtG/gtC	V1263
4405	A	G	-	-	0.2203	-	MISSENSE	aAc/aGc	N1264S
4407	T	C	-	0.152	-	0.2506	SILENT	Tta/Cta	L1265
4409	A	G	-	-	0.3543	0.3004	SILENT	ttA/ttG	L1265
4412	T	C	-	0.1796	-	-	SILENT	gtT/gtC	V1266
4421	T	C	-	0.3599	0.1061	-	SILENT	ggT/ggC	G1269
4433	A	G	-	0.1959	0.2946	-	SILENT	ccA/ccG	P1273
4433	A	T	-	-	0.1296	-	SILENT	ccA/ccT	P1273
4436	T	C	-	-	0.1342	-	SILENT	ccT/ccC	P1274
4442	T	C	-	0.1534	0.2087	-	SILENT	taT/taC	Y1276
4447	C	T	-	0.1819	-	-	MISSENSE	aCa/aTa	T1278I
4448	A	T	-	-	0.1895	-	SILENT	acA/acT	T1278
4458	A	G	-	0.1446	-	-	MISSENSE	Aag/Gag	K1282E
4459	A	G	0.3502	0.3993	0.289	-	MISSENSE	aAg/aGg	K1282R
4460	G	A	-	-	0.3055	-	SILENT	aaG/aaA	K1282
4463	C	T	-	-	0.136	-	SILENT	aaC/aaT	N1283
4464	A	G	-	0.1556	-	-	MISSENSE	Atc/Gtc	I1284V
4469	G	A	-	-	0.171	0.2763	SILENT	acG/acA	T1285
4481	T	C	-	0.1888	-	0.2527	SILENT	gtT/gtC	V1289
4484	G	A	-	-	0.3253	-	SILENT	ggG/ggA	G1290
4487	G	A	-	0.2635	-	-	SILENT	acG/acA	T1291
4490	T	C	-	-	0.1766	0.2217	SILENT	gaT/gaC	D1292
4493	T	C	-	-	0.1888	0.2917	SILENT	ggT/ggC	G1293
4494	G	T	-	-	0.1463	-	MISSENSE	Gac/Tac	D1294Y
4497	A	G	-	-	-	0.3141	MISSENSE	Att/Gtt	I1295V
4499	T	C	-	0.1764	-	-	SILENT	atT/atC	I1295
4505	C	T	-	-	0.1848	-	SILENT	ttC/ttT	F1297
4508	T	C	-	0.145	-	-	SILENT	taT/taC	Y1298
4514	C	T	-	-	0.1213	-	SILENT	ttC/ttT	F1300
4518	T	C	-	-	0.2311	-	SILENT	Ttg/Ctg	L1302
4520	G	A	-	-	0.2157	-	SILENT	ttG/ttA	L1302
4522	A	G	-	0.1428	0.2052	-	MISSENSE	aAg/aGg	K1303R
4526	C	T	-	0.4648	0.1515	0.9051	SILENT	tcC/tcT	S1304
4529	T	C	-	-	-	0.4519	SILENT	acT/acC	T1305
4532	C	T	-	0.2884	0.1667	0.2886	SILENT	aaC/aaT	N1306
4535	C	T	-	-	0.1241	-	SILENT	taC/taT	Y1307
4537	C	T	-	0.1425	-	-	MISSENSE	aCc/aTc	T1308I
4538	C	T	-	0.1742	-	-	SILENT	acC/acT	T1308
4544	C	T	-	0.1552	-	-	SILENT	ggC/ggT	G1310
4550	T	C	-	-	-	0.2984	SILENT	caT/caC	H1312
4551	C	T	-	-	0.217	0.2103	SILENT	Ctg/Ttg	L1313
4553	G	C	-	-	0.1956	-	SILENT	ctG/ctC	L1313
4554	A	G	-	-	-	0.8417	MISSENSE	Atc/Gtc	I1314V
4556	C	T	-	-	0.1859	0.4015	SILENT	atC/atT	I1314
4562	C	T	-	0.2538	0.1539	0.2559	SILENT	gtC/gtT	V1316
4568	T	C	-	-	0.1184	-	SILENT	tcT/tcC	S1318
4570	A	G	-	-	0.1413	-	MISSENSE	aAg/aGg	K1319R
4580	G	A	-	-	0.1402	-	SILENT	gcG/gcA	A1322
4586	C	T	-	0.1718	-	-	SILENT	cgC/cgT	R1324
4589	C	T	-	-	0.1581	-	SILENT	gtC/gtT	V1325
4595	C	T	-	0.6373	0.6173	0.3779	SILENT	tcC/tcT	S1327
4598	T	C	-	0.1951	-	-	SILENT	gcT/gcC	A1328
4607	T	C	-	-	-	25.6697	SILENT	gcT/gcC	A1331
4616	C	T	-	-	0.2484	-	SILENT	gtC/gtT	V1334
4628	C	T	-	-	0.1685	-	SILENT	ttC/ttT	F1338
4640	T	C	-	-	0.1685	-	SILENT	ggT/ggC	G1342
4646	T	C	-	-	-	0.4176	SILENT	gaT/gaC	D1344
4652	C	T	-	0.15	0.3221	-	SILENT	acC/acT	T1346
4655	A	G	-	0.1928	0.2902	-	SILENT	gcA/gcG	A1347
4656	A	G	-	-	0.178	-	MISSENSE	Atc/Gtc	I1348V
4658	C	T	-	0.1799	-	-	SILENT	atC/atT	I1348
4661	C	T	-	-	0.2278	-	SILENT	ccC/ccT	P1349
4662	A	G	-	-	0.1526	-	MISSENSE	Acc/Gcc	T1350A
4664	C	T	-	-	0.1828	-	SILENT	acC/acT	T1350
4666	C	T	-	0.2817	0.1922	-	MISSENSE	aCt/aTt	T1351I
4666	C	A	-	-	0.1116	-	MISSENSE	aCt/aAt	T1351N
4670	T	G	-	-	0.1982	-	SILENT	ggT/ggG	G1352
4673	T	C	-	0.1711	0.2816	-	SILENT	agT/agC	S1353
4679	C	T	-	-	0.1408	-	SILENT	acC/acT	T1355
4682	A	G	-	-	0.2482	-	SILENT	gtA/gtG	V1356
4691	C	T	-	-	-	0.2013	SILENT	acC/acT	T1359
4694	T	C	-	0.3721	-	3.0019	SILENT	gaT/gaC	D1360
4700	T	C	-	-	0.1834	0.3479	SILENT	ctT/ctC	L1362
4727	T	C	-	0.384	0.2156	0.2633	SILENT	gaT/gaC	D1371
4730	G	A	-	-	0.1096	-	SILENT	acG/acA	T1372
4736	G	A	-	-	0.124	-	SILENT	acG/acA	T1374
4745	T	C	-	-	0.2541	-	SILENT	aaT/aaC	N1377
4763	A	G	-	-	0.2159	-	SILENT	gaA/gaG	E1383
4769	C	T	-	0.2679	0.1609	0.2687	SILENT	acC/acT	T1385
4775	T	C	-	-	0.1442	-	SILENT	gaT/gaC	D1387
4784	T	C	0.2626	0.1553	-	1.1192	SILENT	ccT/ccC	P1390
4786	C	T	-	-	0.1737	-	MISSENSE	aCc/aTc	T1391I
4787	C	T	-	0.3264	0.1935	0.7718	SILENT	acC/acT	T1391
4799	T	C	-	-	0.3316	-	SILENT	tcT/tcC	S1395
4802	T	C	-	-	0.3057	-	SILENT	ctT/ctC	L1396
4805	C	T	-	0.1903	-	-	SILENT	cgC/cgT	R1397
4808	T	C	-	-	0.33	6.4916	SILENT	acT/acC	T1398
4809	C	G	-	-	0.1299	-	MISSENSE	Cgg/Ggg	R1399G
4814	A	G	-	-	0.1259	-	SILENT	ccA/ccG	P1400
4817	T	C	-	-	-	0.8461	SILENT	gcT/gcC	A1401
4827	C	T	-	0.683	0.356	0.2008	SILENT	Ctg/Ttg	L1405
4832	T	C	0.2442	-	-	-	SILENT	cgT/cgC	R1406
4835	C	T	-	-	0.2737	-	SILENT	gcC/gcT	A1407
4841	G	A	-	-	0.2349	-	SILENT	agG/agA	R1409
4853	C	T	-	-	0.1141	-	SILENT	tgC/tgT	C1413
4868	T	C	-	-	0.1441	0.2539	SILENT	ccT/ccC	P1418
4870	G	C	-	-	0.1797	-	MISSENSE	gGc/gCc	G1419A
4874	G	A	-	-	0.1146	-	SILENT	ctG/ctA	L1420
4877	C	T	-	0.1868	-	-	SILENT	taC/taT	Y1421
4901	G	A	-	0.1678	-	0.2767	SILENT	ccG/ccA	P1429
4904	T	C	-	-	-	1.0356	SILENT	ccT/ccC	P1430
4907	T	C	-	-	0.1295	0.4099	SILENT	tgT/tgC	C1431
4910	C	T	-	-	0.1642	-	SILENT	ggC/ggT	G1432
4913	G	A	-	-	0.1923	-	SILENT	acG/acA	T1433
4919	A	G	-	-	-	0.3761	SILENT	ccA/ccG	P1435
4922	C	T	0.3115	0.7216	0.7578	1.1272	SILENT	tcC/tcT	S1436
4928	C	T	-	-	0.3082	0.2518	SILENT	gcC/gcT	A1438
4937	C	T	-	0.1457	0.161	-	SILENT	gcC/gcT	A1441
4946	C	T	-	-	0.2814	-	SILENT	gaC/gaT	D1444
4949	T	C	-	-	0.3328	-	SILENT	gcT/gcC	A1445
4950	G	A	-	-	0.2156	-	MISSENSE	Gcg/Acg	A1446T
4955	G	A	-	-	0.2322	-	SILENT	ctG/ctA	L1447
4956	A	G	-	0.2161	-	-	MISSENSE	Act/Gct	T1448A
4958	T	C	-	-	-	0.2311	SILENT	acT/acC	T1448
4964	C	T	-	0.1454	-	-	SILENT	taC/taT	Y1450
4967	T	C	-	0.2304	0.1827	-	SILENT	gaT/gaC	D1451
4968	A	G	-	-	0.2011	-	MISSENSE	Att/Gtt	I1452V
4977	G	A	-	-	0.1303	-	MISSENSE	Gcc/Acc	A1455T
4982	C	T	-	0.3508	-	-	SILENT	gcC/gcT	A1456
4993	T	C	-	-	0.1186	-	MISSENSE	tTg/tCg	L1460S
4994	G	A	-	-	0.1297	-	SILENT	ttG/ttA	L1460
4995	A	G	-	-	0.1573	-	MISSENSE	Att/Gtt	I1461V
5002	T	C	-	-	0.1976	-	MISSENSE	cTt/cCt	L1463P
5002	T	G	-	-	0.1235	-	MISSENSE	cTt/cGt	L1463R
5003	T	C	-	-	0.1649	-	SILENT	ctT/ctC	L1463
5006	T	C	-	-	0.112	-	SILENT	ttT/ttC	F1464
5007	G	T	-	-	0.2655	-	MISSENSE	Gca/Tca	A1465S
5009	A	G	-	-	0.1507	-	SILENT	gcA/gcG	A1465
5015	C	T	-	-	0.1261	-	SILENT	tgC/tgT	C1467
5021	C	T	-	-	0.1851	0.3023	SILENT	taC/taT	Y1469
5024	C	T	-	0.2606	0.2217	0.2321	SILENT	acC/acT	T1470
5030	C	T	-	-	0.2057	-	SILENT	caC/caT	H1472
5036	C	T	-	-	0.1233	-	SILENT	ggC/ggT	G1474
5039	A	G	-	-	0.2063	0.2516	SILENT	gtA/gtG	V1475
5051	C	T	-	-	0.1448	-	SILENT	gaC/gaT	D1479
5066	T	C	-	0.1733	0.2119	-	SILENT	taT/taC	Y1484
5088	C	T	-	-	0.1798	-	SILENT	Ctg/Ttg	L1492
5093	G	A	-	0.2212	-	-	SILENT	acG/acA	T1493
5093	G	C	-	-	0.1935	-	SILENT	acG/acC	T1493
5096	A	G	-	-	0.1215	-	SILENT	ccA/ccG	P1494
5102	A	G	-	-	0.146	-	SILENT	gtA/gtG	V1496
5108	A	G	-	-	0.1549	-	SILENT	agA/agG	R1498
5111	A	G	-	-	0.1545	0.6141	SILENT	gcA/gcG	A1499
5117	C	T	-	-	0.1802	-	SILENT	aaC/aaT	N1501
5141	C	T	-	0.7884	0.7368	1.3784	SILENT	ctC/ctT	L1509
5142	G	A	-	0.1553	-	-	MISSENSE	Gtt/Att	V1510I
5148	G	C	-	0.194	-	0.208	MISSENSE	Gtc/Ctc	V1512L
5165	C	T	-	-	0.2293	-	SILENT	tgC/tgT	C1517
5195	C	T	-	-	0.1121	0.2531	SILENT	aaC/aaT	N1527
5204	C	T	-	0.693	0.529	2.0239	SILENT	caC/caT	H1530
5214	T	C	-	-	0.2566	-	SILENT	Ttg/Ctg	L1534
5218	T	C	-	-	0.17	-	MISSENSE	gTc/gCc	V1535A
5222	C	T	-	-	0.1683	-	SILENT	ggC/ggT	G1536
5228	T	C	-	-	-	0.3628	SILENT	tgT/tgC	C1538
5231	C	T	-	0.2324	-	0.2148	SILENT	gcC/gcT	A1539
5234	T	C	-	-	0.153	-	SILENT	gtT/gtC	V1540
5243	T	C	-	-	0.3021	-	SILENT	ctT/ctC	L1543
5246	C	T	-	-	0.1641	-	SILENT	taC/taT	Y1544
5250	T	C	-	0.1755	0.1779	-	SILENT	Ttg/Ctg	L1546
5264	G	A	-	-	-	0.2703	SILENT	agG/agA	R1550
5267	C	G	-	-	0.1444	-	SILENT	ccC/ccG	P1551
5267	C	T	-	-	0.1576	-	SILENT	ccC/ccT	P1551
5270	G	A	-	-	-	0.2329	SILENT	gaG/gaA	E1552
5276	A	G	-	0.2693	0.3867	0.2425	SILENT	gtA/gtG	V1554
5279	C	T	-	-	0.2819	-	SILENT	atC/atT	I1555
5285	T	C	-	-	0.1764	-	SILENT	tcT/tcC	S1557
5288	A	G	-	-	0.2572	-	SILENT	ccA/ccG	P1558
5297	T	C	-	-	0.1645	-	SILENT	gaT/gaC	D1561
5300	A	G	-	0.1916	0.2928	-	SILENT	caA/caG	Q1562
5301	T	C	-	-	0.1199	-	SILENT	Ttg/Ctg	L1563
5302	T	C	-	-	0.1327	-	MISSENSE	tTg/tCg	L1563S
5309	G	A	-	-	0.323	-	SILENT	gcG/gcA	A1565
5316	G	A	-	-	0.1609	-	MISSENSE	Ggc/Agc	G1568S
5318	C	T	-	-	0.1365	-	SILENT	ggC/ggT	G1568
5324	T	C	-	-	0.1882	-	SILENT	tcT/tcC	S1570
5330	A	G	-	0.5516	-	-	SILENT	acA/acG	T1572
5333	G	A	-	0.1855	-	0.2144	SILENT	gaG/gaA	E1573
5336	G	A	-	-	0.1381	-	SILENT	acG/acA	T1574
5348	C	T	-	-	0.1743	-	SILENT	ccC/ccT	P1578
5353	T	G	-	-	0.1808	-	MISSENSE	cTt/cGt	L1580R
5360	C	T	-	0.1408	-	0.2272	SILENT	gcC/gcT	A1582
5364	T	C	-	0.1719	-	-	SILENT	Ttg/Ctg	L1584
5369	G	A	-	-	0.3788	-	SILENT	gcG/gcA	A1585
5372	G	A	-	-	-	0.2093	SILENT	ttG/ttA	L1586
5375	T	C	-	0.2331	0.163	-	SILENT	gcT/gcC	A1587
5381	C	T	-	-	-	0.2644	SILENT	gcC/gcT	A1589
5384	T	C	-	-	-	0.266	SILENT	gcT/gcC	A1590
5390	T	C	-	-	0.4083	-	SILENT	atT/atC	I1592
5393	T	C	-	0.1532	-	-	SILENT	gcT/gcC	A1593
5417	C	T	-	-	0.1323	-	SILENT	gtC/gtT	V1601
5432	C	T	-	0.155	0.139	-	SILENT	gaC/gaT	D1606
5438	C	T	-	-	0.1308	-	SILENT	cgC/cgT	R1608
5450	T	C	-	-	0.2965	-	SILENT	gcT/gcC	A1612
5459	T	C	-	-	0.2493	0.2864	SILENT	ccT/ccC	P1615
5475	C	T	-	-	0.3223	-	SILENT	Ctg/Ttg	L1621
5483	C	A	-	-	0.1376	-	SILENT	ggC/ggA	G1623
5489	A	G	-	0.3247	0.503	0.4372	SILENT	ttA/ttG	L1625
5495	A	G	-	-	0.1307	-	SILENT	tcA/tcG	S1627
5504	A	G	-	-	0.1452	-	SILENT	ccA/ccG	P1630
5513	T	C	-	0.4002	0.3019	-	SILENT	gaT/gaC	D1633
5516	C	G	-	-	-	0.2095	SILENT	ggC/ggG	G1634
5525	T	C	-	0.5854	0.3111	0.6319	SILENT	ccT/ccC	P1637
5538	C	T	-	-	0.1784	-	MISSENSE	Cgc/Tgc	R1642C
5567	T	C	-	-	0.4833	0.3867	SILENT	acT/acC	T1651
5573	C	T	-	-	0.3	-	SILENT	gaC/gaT	D1653
5576	A	G	-	0.1507	-	-	SILENT	gcA/gcG	A1654
5576	A	T	-	-	0.1041	-	SILENT	gcA/gcT	A1654
5585	T	C	-	0.2205	0.5698	0.535	SILENT	gaT/gaC	D1657
5594	C	T	-	0.3062	0.3543	-	SILENT	acC/acT	T1660
5616	G	A	-	-	0.309	-	MISSENSE	Gat/Aat	D1668N
5622	T	G	-	-	0.1202	-	MISSENSE	Tgc/Ggc	C1670G
5624	C	T	-	0.1485	0.1133	-	SILENT	tgC/tgT	C1670
5640	G	A	-	-	0.1411	-	MISSENSE	Ggt/Agt	G1676S
5641	G	T	-	-	0.1346	-	MISSENSE	gGt/gTt	G1676V
5642	T	C	-	0.144	0.1386	-	SILENT	ggT/ggC	G1676
5644	C	T	-	-	0.1849	-	MISSENSE	aCc/aTc	T1677I
5645	C	A	-	-	0.1343	-	SILENT	acC/acA	T1677
5645	C	T	-	-	0.1648	-	SILENT	acC/acT	T1677
5654	T	G	-	-	0.1241	-	SILENT	ccT/ccG	P1680
5656	G	A	-	-	-	0.2977	MISSENSE	aGa/aAa	R1681K
5656	G	C	-	-	0.2355	-	MISSENSE	aGa/aCa	R1681T
5660	C	T	-	0.7662	0.9195	1.366	SILENT	acC/acT	T1682
5663	C	T	-	0.4162	0.1809	-	SILENT	gcC/gcT	A1683
5665	A	G	-	-	0.1274	-	MISSENSE	gAc/gGc	D1684G
5669	G	A	-	0.2067	0.2504	0.2233	SILENT	gcG/gcA	A1685
5674	A	G	-	-	0.1768	-	MISSENSE	gAa/gGa	E1687G
5693	T	C	-	-	0.1325	-	SILENT	ctT/ctC	L1693
5712	A	G	-	-	0.2513	-	MISSENSE	Act/Gct	T1700A
5714	T	C	-	0.158	-	0.3014	SILENT	acT/acC	T1700
5717	C	T	-	0.1752	0.6081	0.3276	SILENT	aaC/aaT	N1701
5720	T	C	-	-	0.3115	-	SILENT	ccT/ccC	P1702
5725	C	G	-	-	0.1019	-	MISSENSE	aCt/aGt	T1704S
5727	A	T	-	0.5776	0.8103	0.9479	MISSENSE	Agt/Tgt	S1705C
5730	C	T	-	-	0.1797	-	MISSENSE	Cca/Tca	P1706S
5735	C	T	-	0.6106	0.6496	0.4476	SILENT	ttC/ttT	F1707
5739	G	A	-	-	0.203	-	MISSENSE	Ggt/Agt	G1709S
5744	G	A	0.2367	0.1544	-	-	SILENT	ggG/ggA	G1710
5753	C	T	-	0.9284	1.4469	0.9084	SILENT	gtC/gtT	V1713
5758	A	G	-	-	0.2156	-	MISSENSE	cAa/cGa	Q1715R
5759	A	G	-	-	0.1495	-	SILENT	caA/caG	Q1715
5764	T	C	-	-	0.1393	-	MISSENSE	cTa/cCa	L1717P
5769	C	T	-	0.2049	0.5258	-	MISSENSE	Ctc/Ttc	L1719F
5778	C	T	-	-	0.1797	-	MISSENSE	Ctt/Ttt	L1722F
5783	T	A	-	-	0.212	-	SILENT	gcT/gcA	A1723
5786	G	C	-	0.1449	-	-	SILENT	gtG/gtC	V1724
5798	A	G	-	-	0.1195	-	SILENT	caA/caG	Q1728
5804	G	A	-	-	0.213	-	SILENT	ttG/ttA	L1730
5813	C	T	-	0.2173	-	0.4795	SILENT	aaC/aaT	N1733
5819	T	C	-	0.137	0.3602	-	SILENT	ggT/ggC	G1735
5840	C	T	-	-	-	0.2945	SILENT	acC/acT	T1742
5852	C	T	-	0.3159	0.4196	-	SILENT	gcC/gcT	A1746
5864	T	C	-	0.1597	-	-	SILENT	tcT/tcC	S1750
5870	G	A	-	-	0.199	-	SILENT	ccG/ccA	P1752
5873	T	C	-	-	-	0.2477	SILENT	ctT/ctC	L1753
5876	T	C	-	-	0.1207	-	SILENT	gcT/gcC	A1754
5879	T	C	-	0.1796	0.1393	-	SILENT	tgT/tgC	C1755
5882	C	T	-	-	0.3467	-	SILENT	atC/atT	I1756
5891	G	A	-	-	0.5187	0.3035	SILENT	gcG/gcA	A1759
5897	T	C	-	-	0.1337	0.2765	SILENT	ctT/ctC	L1761
5898	G	A	-	-	0.1781	-	MISSENSE	Ggg/Agg	G1762R
5909	C	T	-	-	0.5067	0.2598	SILENT	agC/agT	S1765
5912	G	A	-	0.1354	-	-	SILENT	gcG/gcA	A1766
5913	T	C	-	-	0.1773	-	SILENT	Ttg/Ctg	L1767
5918	G	A	-	-	0.3164	-	SILENT	ccG/ccA	P1768
5921	C	T	-	-	-	0.3394	SILENT	ctC/ctT	L1769
5932	T	C	-	-	0.2851	-	MISSENSE	cTc/cCc	L1773P
5939	C	T	-	-	0.1386	0.264	SILENT	gcC/gcT	A1775
5951	T	C	-	0.1361	-	-	SILENT	gcT/gcC	A1779
5954	T	G	-	-	0.1287	-	SILENT	ggT/ggG	G1780
5956	C	T	-	-	0.1198	-	MISSENSE	gCc/gTc	A1781V
5957	C	T	-	0.8512	1.1693	1.2397	SILENT	gcC/gcT	A1781
5957	C	G	-	-	0.1916	-	SILENT	gcC/gcG	A1781
5960	T	C	-	-	0.4278	-	SILENT	ggT/ggC	G1782
5966	T	C	-	-	-	0.3653	SILENT	acT/acC	T1784
5972	C	T	-	0.3452	0.5187	0.4582	SILENT	ttC/ttT	F1786
5975	A	G	-	-	0.3465	-	SILENT	ggA/ggG	G1787
5978	T	C	-	-	0.1695	-	SILENT	gaT/gaC	D1788
5981	C	T	-	-	0.1478	-	SILENT	gcC/gcT	A1789
5984	C	T	-	-	0.4856	-	SILENT	gcC/gcT	A1790
5987	T	C	-	-	0.1164	-	SILENT	acT/acC	T1791
5990	C	T	-	0.2071	-	-	SILENT	ggC/ggT	G1792
5996	G	A	-	-	0.2096	-	SILENT	ggG/ggA	G1794
6008	G	A	-	-	-	0.2052	SILENT	tcG/tcA	S1798
6015	T	C	-	-	0.2287	-	SILENT	Ttg/Ctg	L1801
6032	A	T	-	0.1469	-	-	SILENT	ggA/ggT	G1806
6032	A	G	-	-	0.2706	-	SILENT	ggA/ggG	G1806
6041	C	T	-	0.172	-	-	SILENT	ggC/ggT	G1809
6043	C	T	-	-	0.1625	-	MISSENSE	cCt/cTt	P1810L
6054	C	T	-	-	0.1591	-	SILENT	Cta/Tta	L1814
6056	A	G	-	-	0.3031	0.3462	SILENT	ctA/ctG	L1814
6077	T	C	-	-	0.2612	-	SILENT	taT/taC	Y1821
6089	G	A	-	-	-	0.298	SILENT	gtG/gtA	V1825
6092	C	T	-	-	0.2074	-	SILENT	gtC/gtT	V1826
6095	C	T	-	-	0.1651	-	SILENT	ggC/ggT	G1827
6098	C	T	-	-	0.1608	-	SILENT	gcC/gcT	A1828
6110	T	C	-	0.2441	-	-	SILENT	ttT/ttC	F1832
6128	C	T	-	-	0.2891	0.3988	SILENT	aaC/aaT	N1838
6131	T	C	-	-	0.1404	-	SILENT	gcT/gcC	A1839
6140	A	C	-	-	0.1698	-	SILENT	tcA/tcC	S1842
6143	C	T	-	-	0.1606	-	SILENT	gaC/gaT	D1843
6152	C	T	-	0.3249	0.3334	0.3232	SILENT	taC/taT	Y1846
6153	C	T	-	0.2106	0.4055	0.6815	SILENT	Cta/Tta	L1847
6158	C	T	-	0.3455	0.4306	0.3582	SILENT	atC/atT	I1848
6161	T	C	-	-	0.2607	-	SILENT	ccT/ccC	P1849
6167	C	T	-	0.2438	0.1884	-	SILENT	ctC/ctT	L1851
6173	A	G	-	-	0.2091	-	SILENT	tcA/tcG	S1853
6176	T	C	-	-	0.1511	0.1852	SILENT	ccT/ccC	P1854
6188	C	T	-	-	0.3965	-	SILENT	gtC/gtT	V1858
6191	T	C	-	0.1892	0.3312	0.2501	SILENT	gcT/gcC	A1859
6197	T	C	-	-	0.1492	-	SILENT	ttT/ttC	F1861
6200	C	T	-	-	0.1953	-	SILENT	gcC/gcT	A1862
6203	T	C	-	-	-	0.2445	SILENT	gtT/gtC	V1863
6209	T	C	-	0.178	-	-	SILENT	ttT/ttC	F1865
6211	T	C	-	-	0.1208	-	MISSENSE	gTt/gCt	V1866A
6212	T	C	-	-	0.2715	-	SILENT	gtT/gtC	V1866
6215	C	T	-	0.32	0.1797	1.381	SILENT	ctC/ctT	L1867
6218	C	T	-	-	0.1115	-	SILENT	caC/caT	H1868
6219	T	C	-	0.1444	-	-	SILENT	Ttg/Ctg	L1869
6221	G	A	-	-	0.1215	-	SILENT	ttG/ttA	L1869
6224	T	C	-	-	0.2747	-	SILENT	gcT/gcC	A1870
6227	C	T	-	-	0.115	-	SILENT	ctC/ctT	L1871
6230	T	C	-	-	0.1623	-	SILENT	ggT/ggC	G1872
6232	A	G	3.0543	2.7002	2.8254	16.775	MISSENSE	aAg/aGg	K1873R
6245	G	A	-	-	0.2893	-	SILENT	cgG/cgA	R1877
6252	T	C	-	-	0.2166	0.1842	SILENT	Ttg/Ctg	L1880
6260	A	G	-	-	0.1688	-	SILENT	cgA/cgG	R1882
6263	T	C	-	0.2107	-	-	SILENT	ctT/ctC	L1883
6266	T	C	-	-	0.233	-	SILENT	ctT/ctC	L1884
6269	T	C	-	-	0.1619	0.2811	SILENT	acT/acC	T1885
6273	T	C	-	0.2606	-	-	SILENT	Tta/Cta	L1887
6275	A	G	-	0.339	-	0.202	SILENT	ttA/ttG	L1887
6284	G	A	-	-	0.2749	0.2336	SILENT	tcG/tcA	S1890
6287	C	T	-	0.4169	1.0022	0.4338	SILENT	gtC/gtT	V1891
6290	T	C	-	-	0.4796	0.2631	SILENT	gcT/gcC	A1892
6293	A	G	-	0.1622	-	-	SILENT	ttA/ttG	L1893
6296	T	C	-	-	0.2202	-	SILENT	ccT/ccC	P1894
6299	G	A	-	-	0.2452	-	SILENT	caG/caA	Q1895
6302	C	T	-	-	0.1549	-	SILENT	gaC/gaT	D1896
6305	C	T	-	-	0.2424	0.2581	SILENT	ttC/ttT	F1897
6320	C	T	-	-	0.1141	-	SILENT	gaC/gaT	D1902
6329	T	C	-	-	0.1323	-	SILENT	gcT/gcC	A1905
6332	A	G	-	-	0.5176	-	SILENT	cgA/cgG	R1906
6334	C	T	-	-	0.1312	-	MISSENSE	gCt/gTt	A1907V
6335	T	C	-	-	-	0.1934	SILENT	gcT/gcC	A1907
6338	T	C	-	-	0.173	-	SILENT	tcT/tcC	S1908
6338	T	G	-	-	0.1431	-	SILENT	tcT/tcG	S1908
6344	C	T	-	-	0.215	-	SILENT	ctC/ctT	L1910
6350	T	C	-	-	-	13.5458	SILENT	cgT/cgC	R1912
6351	T	C	-	0.2125	-	-	MISSENSE	Tcc/Ccc	S1913P
6353	C	T	-	-	0.4018	0.3289	SILENT	tcC/tcT	S1913
6354	C	T	-	0.1523	-	-	MISSENSE	Ctt/Ttt	L1914F
6359	T	C	-	-	-	0.1902	SILENT	tcT/tcC	S1915
6362	T	C	-	-	0.1407	-	SILENT	atT/atC	I1916
6368	T	C	-	0.1353	-	-	SILENT	cgT/cgC	R1918
6374	G	A	-	-	-	0.2009	SILENT	gtG/gtA	V1920
6377	T	C	-	-	0.1873	0.2051	SILENT	tcT/tcC	S1921
6379	A	C	-	-	0.1777	-	MISSENSE	aAg/aCg	K1922T
6383	C	T	-	-	0.3246	-	SILENT	ctC/ctT	L1923
6384	C	T	-	-	-	0.2038	SILENT	Ctg/Ttg	L1924
6392	T	C	-	0.1467	-	-	SILENT	tcT/tcC	S1926
6401	C	T	-	-	0.2797	-	SILENT	gaC/gaT	D1929
6403	A	G	0.3603	-	-	-	MISSENSE	aAg/aGg	K1930R
6404	G	A	-	-	0.1399	-	SILENT	aaG/aaA	K1930
6406	A	G	-	-	0.1912	-	MISSENSE	tAc/tGc	Y1931C
6413	T	C	-	-	0.2632	-	SILENT	acT/acC	T1933
6416	T	C	-	0.3942	0.3722	0.3656	SILENT	cgT/cgC	R1934
6422	T	C	-	0.1413	-	-	SILENT	tcT/tcC	S1936
6425	C	T	-	-	0.1079	0.4001	SILENT	ggC/ggT	G1937
6443	C	T	-	-	0.1421	1.1409	SILENT	gtC/gtT	V1943
6444	G	A	-	0.249	-	-	MISSENSE	Gca/Aca	A1944T
6449	C	T	-	0.631	0.174	1.5227	SILENT	gcC/gcT	A1945
6452	T	C	-	-	0.1656	-	SILENT	acT/acC	T1946
6474	C	T	-	0.2228	-	-	SILENT	Ctg/Ttg	L1954
6476	G	A	-	-	0.1121	-	SILENT	ctG/ctA	L1954
6477	T	C	-	0.2119	-	-	SILENT	Ttg/Ctg	L1955
6482	C	T	-	-	-	13.0351	SILENT	gaC/gaT	D1956
6486	G	A	-	-	0.1338	-	MISSENSE	Gtc/Atc	V1958I
6488	C	G	0.2883	-	-	-	SILENT	gtC/gtG	V1958
6488	C	T	-	-	0.1314	-	SILENT	gtC/gtT	V1958
6489	A	G	-	-	0.1508	-	MISSENSE	Acc/Gcc	T1959A
6491	C	T	-	-	0.1439	-	SILENT	acC/acT	T1959
6509	G	C	-	-	0.1481	-	SILENT	cgG/cgC	R1965
6515	C	T	-	0.1564	0.2349	0.5261	SILENT	ccC/ccT	P1967
6518	T	C	-	-	0.1691	-	SILENT	tcT/tcC	S1968
6524	T	C	-	-	-	0.2189	SILENT	ccT/ccC	P1970
6530	T	C	-	-	-	0.2005	SILENT	ccT/ccC	P1972
6534	T	C	-	-	-	0.4104	SILENT	Ttg/Ctg	L1974
6539	C	T	-	0.1738	0.5077	0.615	SILENT	acC/acT	T1975
6548	C	T	-	-	0.1094	-	SILENT	gcC/gcT	A1978
6554	C	T	-	-	-	0.2914	SILENT	taC/taT	Y1980
6557	T	C	-	-	-	0.2777	SILENT	acT/acC	T1981
6569	T	C	-	-	-	0.1845	SILENT	gtT/gtC	V1985
6572	T	C	-	0.1872	0.194	-	SILENT	ggT/ggC	G1986
6578	T	C	-	-	-	0.2139	SILENT	ggT/ggC	G1988
6587	T	A	-	-	-	0.2484	SILENT	acT/acA	T1991
6587	T	C	-	-	-	0.2484	SILENT	acT/acC	T1991
6596	C	T	-	0.5401	0.2883	0.5958	SILENT	tgC/tgT	C1994
6605	C	T	-	-	0.4612	-	SILENT	ggC/ggT	G1997
6611	C	T	-	-	0.1492	-	SILENT	gcC/gcT	A1999
6614	C	T	-	0.8496	0.5115	1.1721	SILENT	atC/atT	I2000
6619	C	T	-	-	0.1004	-	MISSENSE	gCt/gTt	A2002V
6620	T	C	-	-	0.1968	0.2798	SILENT	gcT/gcC	A2002
6626	C	T	-	-	0.1489	-	SILENT	ttC/ttT	F2004
6632	G	C	-	-	0.1577	-	MISSENSE	gaG/gaC	E2006D
6635	T	C	0.4146	-	0.3041	0.218	SILENT	ggT/ggC	G2007
6642	G	A	-	-	0.1976	-	MISSENSE	Gtt/Att	V2010I
6644	T	G	-	-	0.1519	-	SILENT	gtT/gtG	V2010
6653	C	T	-	0.2699	0.4744	0.4953	SILENT	caC/caT	H2013
6656	T	C	-	-	0.3141	0.2156	SILENT	acT/acC	T2014
6659	T	C	-	-	0.1119	-	SILENT	acT/acC	T2015
6665	T	C	-	0.3271	0.4457	0.4356	SILENT	taT/taC	Y2017
6668	C	T	-	0.3358	-	0.98	SILENT	ttC/ttT	F2018
6674	T	C	-	-	0.1858	-	SILENT	cgT/cgC	R2020
6678	T	C	-	-	0.1449	-	MISSENSE	Tac/Cac	Y2022H
6680	C	T	-	0.2807	1.023	1.1145	SILENT	taC/taT	Y2022
6683	T	C	-	-	0.2119	-	SILENT	ttT/ttC	F2023
6689	C	T	-	0.2227	-	-	SILENT	cgC/cgT	R2025
6692	C	T	-	-	-	0.2098	SILENT	ggC/ggT	G2026
6699	C	T	-	0.1557	0.6227	0.4461	SILENT	Ctg/Ttg	L2029
6701	G	C	-	-	0.1149	-	SILENT	ctG/ctC	L2029
6704	T	C	-	0.2816	0.4609	0.5031	SILENT	aaT/aaC	N2030
6707	T	C	-	-	0.3211	0.2905	SILENT	acT/acC	T2031
6710	T	C	-	0.1755	0.1918	-	SILENT	ctT/ctC	L2032
6716	T	C	-	0.1827	0.1221	-	SILENT	acT/acC	T2034
6728	T	C	-	-	0.1555	-	SILENT	ccT/ccC	P2038
6734	G	A	-	-	0.1261	-	SILENT	ccG/ccA	P2040
6743	G	A	-	-	0.2163	-	SILENT	aaG/aaA	K2043
6746	C	T	-	0.734	0.9137	1.35	SILENT	ctC/ctT	L2044
6752	T	C	-	-	0.3152	-	SILENT	ggT/ggC	G2046
6761	T	C	-	-	0.1169	0.2235	SILENT	gcT/gcC	A2049
6764	C	T	-	0.4031	0.1477	0.8005	SILENT	atC/atT	I2050
6779	T	C	-	-	0.1514	-	SILENT	ctT/ctC	L2055
6782	T	C	-	-	0.4059	0.243	SILENT	acT/acC	T2056
6800	G	A	-	-	-	0.2278	SILENT	ttG/ttA	L2062
6803	C	T	-	0.1847	-	-	SILENT	cgC/cgT	R2063
6805	C	T	-	0.2002	0.1728	-	MISSENSE	gCg/gTg	A2064V
6806	G	A	-	0.1699	-	0.2011	SILENT	gcG/gcA	A2064
6809	A	G	-	-	0.1603	-	SILENT	gaA/gaG	E2065
6821	A	G	-	-	-	0.3034	SILENT	gtA/gtG	V2069
6823	C	T	-	-	0.1456	-	MISSENSE	aCa/aTa	T2070I
6830	T	C	-	-	0.1829	-	SILENT	acT/acC	T2072
6833	G	A	-	0.1683	0.1364	-	SILENT	agG/agA	R2073
6835	C	T	-	0.1875	-	-	MISSENSE	aCt/aTt	T2074I
6836	T	C	-	0.2017	0.118	0.1962	SILENT	acT/acC	T2074
6842	G	A	-	-	0.126	-	SILENT	gaG/gaA	E2076
6845	T	C	-	-	-	0.259	SILENT	caT/caC	H2077
6848	T	C	-	-	0.3019	0.42	SILENT	gaT/gaC	D2078
6851	C	T	-	-	0.172	-	SILENT	ctC/ctT	L2079
6855	C	G	-	-	0.1228	-	MISSENSE	Cgt/Ggt	R2081G
6863	A	G	-	-	-	0.1937	SILENT	caA/caG	Q2083
6873	G	A	-	-	0.1706	-	MISSENSE	Gcc/Acc	A2087T
6875	C	T	-	0.4597	0.6087	0.7227	SILENT	gcC/gcT	A2087
6876	T	C	-	-	-	0.265	SILENT	Tta/Cta	L2088
6884	G	C	-	0.2486	-	-	MISSENSE	caG/caC	Q2090H
6884	G	T	-	0.1968	0.182	-	MISSENSE	caG/caT	Q2090H
6884	G	A	-	-	-	0.2716	SILENT	caG/caA	Q2090
6887	G	A	-	-	0.302	-	SILENT	ccG/ccA	P2091
6890	C	T	-	-	0.1188	-	SILENT	ccC/ccT	P2092
6902	T	C	-	-	0.3344	-	SILENT	gaT/gaC	D2096
6904	G	A	-	-	0.2169	-	MISSENSE	gGt/gAt	G2097D
6905	T	C	-	-	0.1567	0.2854	SILENT	ggT/ggC	G2097
6908	G	A	-	-	0.1162	-	SILENT	gtG/gtA	V2098
6914	T	C	-	-	-	0.2229	SILENT	tgT/tgC	C2100
6917	T	C	-	-	0.3663	-	SILENT	tcT/tcC	S2101
6920	C	T	-	-	-	0.3019	SILENT	ctC/ctT	L2102
6926	T	C	-	0.3094	-	0.3866	SILENT	taT/taC	Y2104
6932	T	C	-	0.204	-	-	SILENT	gcT/gcC	A2106
6941	T	C	-	0.1952	-	-	SILENT	atT/atC	I2109
6944	C	T	-	-	-	0.2165	SILENT	gcC/gcT	A2110
6950	T	C	-	-	0.1328	-	SILENT	atT/atC	I2112
6956	T	C	-	0.1936	-	-	SILENT	ggT/ggC	G2114
6958	C	T	-	0.1851	0.1559	-	MISSENSE	tCt/tTt	S2115F
6966	G	A	-	0.4433	0.4655	-	MISSENSE	Gtt/Att	V2118I
6974	T	C	-	0.163	-	-	SILENT	gaT/gaC	D2120
6977	C	T	-	0.1512	0.1372	-	SILENT	taC/taT	Y2121
6983	T	C	-	-	0.3062	-	SILENT	ggT/ggC	G2123
6990	A	G	-	0.2689	0.1647	-	MISSENSE	Att/Gtt	I2126V
6992	T	C	-	0.3003	0.3589	-	SILENT	atT/atC	I2126
7007	C	T	-	0.239	0.1895	-	SILENT	acC/acT	T2131
7008	G	A	-	-	0.1508	-	MISSENSE	Gtc/Atc	V2132I
7013	C	T	-	-	0.1529	-	SILENT	ccC/ccT	P2133
7016	A	G	-	0.2428	0.222	-	SILENT	ggA/ggG	G2134
7019	T	C	-	-	-	0.3564	SILENT	gaT/gaC	D2135
7025	C	T	-	-	0.2964	-	SILENT	gtC/gtT	V2137
7026	A	G	-	-	0.1074	-	MISSENSE	Aat/Gat	N2138D
7028	T	C	-	0.1793	-	0.2521	SILENT	aaT/aaC	N2138
7031	C	T	-	0.1764	0.1629	-	SILENT	ccC/ccT	P2139
7034	G	C	-	0.4516	0.3526	-	MISSENSE	gaG/gaC	E2140D
7034	G	T	-	-	0.1469	-	MISSENSE	gaG/gaT	E2140D
7037	T	C	-	-	-	0.2877	SILENT	taT/taC	Y2141
7054	T	C	-	-	0.1616	-	MISSENSE	cTc/cCc	L2147P
7061	G	A	-	0.1976	-	-	SILENT	ggG/ggA	G2149
7064	T	C	-	0.1811	0.1805	-	SILENT	gaT/gaC	D2150
7070	C	T	-	-	0.3142	0.2741	SILENT	gtC/gtT	V2152
7081	T	C	-	-	0.1523	-	MISSENSE	aTg/aCg	M2156T
7085	T	C	-	0.1487	0.2344	0.9872	SILENT	gcT/gcC	A2157
7087	A	G	-	-	0.1457	-	MISSENSE	gAa/gGa	E2158G
7091	A	T	-	-	0.1549	-	SILENT	ccA/ccT	P2159
7102	A	G	-	-	0.1278	-	MISSENSE	cAt/cGt	H2163R
7103	T	C	-	0.1409	-	0.3097	SILENT	caT/caC	H2163
7115	C	T	-	-	0.2397	-	SILENT	gaC/gaT	D2167
7124	T	C	-	0.1365	0.1257	-	SILENT	tcT/tcC	S2170
7130	T	C	-	-	0.1406	-	SILENT	agT/agC	S2172
7131	G	A	-	-	0.1154	-	MISSENSE	Gtt/Att	V2173I
7132	T	G	-	-	0.1588	-	MISSENSE	gTt/gGt	V2173G
7142	A	G	-	0.3076	0.5066	0.8554	SILENT	gaA/gaG	E2176
7148	T	C	-	-	0.1249	-	SILENT	ctT/ctC	L2178
7151	G	A	-	-	0.1302	-	SILENT	gaG/gaA	E2179
7152	C	T	-	-	0.1547	-	MISSENSE	Cgc/Tgc	R2180C
7160	T	C	-	0.1718	0.1418	-	SILENT	acT/acC	T2182
7163	C	T	-	-	0.1308	-	SILENT	ctC/ctT	L2183
7169	C	T	-	-	-	0.2113	SILENT	tcC/tcT	S2185
7169	C	G	-	-	0.1395	-	SILENT	tcC/tcG	S2185
7175	T	C	-	0.1545	-	0.2943	SILENT	gtT/gtC	V2187
7188	T	C	-	0.1449	-	-	SILENT	Ttg/Ctg	L2192
7189	T	C	-	0.2709	-	-	MISSENSE	tTg/tCg	L2192S
7193	T	C	-	-	-	0.2226	SILENT	gaT/gaC	D2193
7205	A	G	-	0.2535	0.5372	0.2257	SILENT	ccA/ccG	P2197
7211	C	T	-	0.1497	0.1416	0.3031	SILENT	gtC/gtT	V2199
7214	T	C	-	-	0.1952	-	SILENT	gtT/gtC	V2200
7217	G	A	-	-	0.1651	-	SILENT	ccG/ccA	P2201
7220	T	C	-	-	0.1449	-	SILENT	tcT/tcC	S2202
7223	G	A	-	-	0.1401	-	SILENT	gaG/gaA	E2203
7226	T	C	-	-	0.2409	0.3783	SILENT	cgT/cgC	R2204
7235	T	C	-	-	-	0.2084	SILENT	ttT/ttC	F2207
7237	T	C	1.2219	0.149	-	-	MISSENSE	gTg/gCg	V2208A
7245	A	C	-	-	0.1455	-	MISSENSE	Aat/Cat	N2211H
7247	T	C	-	-	0.2009	0.2467	SILENT	aaT/aaC	N2211
7256	T	C	-	0.1689	-	-	SILENT	ggT/ggC	G2214
7262	C	T	0.2954	-	0.1624	-	SILENT	gtC/gtT	V2216
7265	C	T	-	0.1905	-	-	SILENT	gcC/gcT	A2217
7268	C	T	-	0.2833	-	0.2418	SILENT	atC/atT	I2218
7277	C	T	-	0.2321	-	-	SILENT	gaC/gaT	D2221
7279	T	C	-	-	0.1469	-	MISSENSE	gTt/gCt	V2222A
7280	T	C	-	-	0.1157	-	SILENT	gtT/gtC	V2222
7286	G	A	-	0.1376	0.329	-	SILENT	acG/acA	T2224
7286	G	C	-	-	0.1523	-	SILENT	acG/acC	T2224
7289	T	C	-	0.1627	-	0.3418	SILENT	ctT/ctC	L2225
7298	T	C	-	-	0.1135	-	SILENT	ccT/ccC	P2228
7299	A	G	0.7983	0.8734	0.8382	1.1099	MISSENSE	Att/Gtt	I2229V
7301	T	C	-	-	0.1366	-	SILENT	atT/atC	I2229
7307	T	C	-	0.2754	-	-	SILENT	ccT/ccC	P2231
7310	T	C	-	-	0.1529	-	SILENT	gtT/gtC	V2232
7313	C	T	-	0.3665	-	0.552	SILENT	ccC/ccT	P2233
7315	C	G	-	-	-	0.4893	MISSENSE	cCg/cGg	P2234R
7316	G	A	0.2424	-	-	-	SILENT	ccG/ccA	P2234
7321	C	T	-	-	0.1502	-	MISSENSE	gCt/gTt	A2236V
7322	T	C	-	0.1846	-	-	SILENT	gcT/gcC	A2236
7328	G	A	-	-	0.1406	-	SILENT	ttG/ttA	L2238
7329	C	T	-	-	0.2055	-	MISSENSE	Ccc/Tcc	P2239S
7331	C	T	-	0.2622	0.2214	0.8003	SILENT	ccC/ccT	P2239
7333	C	T	-	-	0.163	-	MISSENSE	aCg/aTg	T2240M
7334	G	A	-	-	0.115	0.2137	SILENT	acG/acA	T2240
7344	G	A	-	-	0.1462	-	MISSENSE	Gtc/Atc	V2244I
7346	C	T	-	-	0.3357	-	SILENT	gtC/gtT	V2244
7349	G	A	-	-	0.2132	-	SILENT	ttG/ttA	L2245
7355	A	G	-	-	0.1272	-	SILENT	ccA/ccG	P2247
7356	C	T	-	0.2137	-	-	MISSENSE	Cct/Tct	P2248S
7357	C	T	-	0.1845	-	-	MISSENSE	cCt/cTt	P2248L
7360	C	T	-	0.355	0.2941	0.2215	MISSENSE	cCt/cTt	P2249L
7367	T	C	-	0.3199	0.1894	-	SILENT	gaT/gaC	D2251
7373	C	T	-	-	0.1513	-	SILENT	ggC/ggT	G2253
7376	T	C	-	0.6792	0.5704	1.2121	SILENT	ccT/ccC	P2254
7382	T	C	-	0.1769	0.3867	-	SILENT	ggT/ggC	G2256
7383	A	G	-	0.1557	-	-	MISSENSE	Aca/Gca	T2257A
7385	A	G	-	-	0.3937	-	SILENT	acA/acG	T2257
7388	C	T	-	-	0.212	-	SILENT	tcC/tcT	S2258
7391	C	T	-	-	0.1407	-	SILENT	gaC/gaT	D2259
7397	A	G	-	0.1814	0.2183	-	SILENT	ccA/ccG	P2261
7400	T	C	-	-	-	0.6004	SILENT	gcT/gcC	A2262
7406	C	T	-	-	0.1238	-	SILENT	taC/taT	Y2264
7409	T	C	-	-	0.1228	0.2465	SILENT	tcT/tcC	S2265
7415	C	T	-	0.1327	0.1916	0.4106	SILENT	acC/acT	T2267
7427	G	A	-	-	0.2824	-	SILENT	ccG/ccA	P2271
7428	C	T	-	0.2569	-	-	MISSENSE	Ccg/Tcg	P2272S
7429	C	T	-	0.2363	0.3656	0.2741	MISSENSE	cCg/cTg	P2272L
7431	T	C	-	0.2428	-	-	SILENT	Ttg/Ctg	L2273
7439	T	C	-	0.1707	-	0.2288	SILENT	ggT/ggC	G2275
7445	C	T	-	0.3015	0.1225	0.5835	SILENT	ctC/ctT	L2277
7448	T	C	-	-	0.2248	-	SILENT	cgT/cgC	R2278
7457	T	C	-	0.1823	0.367	0.2343	SILENT	ggT/ggC	G2281
7460	A	G	-	-	0.3117	-	SILENT	gcA/gcG	A2282
7466	T	C	-	-	0.3721	-	SILENT	acT/acC	T2284
7469	T	C	-	-	0.2587	-	SILENT	ccT/ccC	P2285
7472	T	C	-	-	0.2096	-	SILENT	atT/atC	I2286
7475	C	T	-	0.397	0.403	0.1988	SILENT	ttC/ttT	F2287
7483	A	G	72.6594	0.7972	0.2504	-	MISSENSE	gAa/gGa	E2290G
7487	T	C	-	-	-	0.2042	SILENT	ccT/ccC	P2291
7488	A	G	-	24.6732	32.2464	-	MISSENSE	Act/Gct	T2292A
7489	C	T	3.5521	-	-	-	MISSENSE	aCt/aTt	T2292I
7489	C	A	-	0.2892	0.2368	-	MISSENSE	aCt/aAt	T2292N
7490	T	C	-	-	0.3711	-	SILENT	acT/acC	T2292
7493	T	G	-	-	0.1478	-	SILENT	cgT/cgG	R2293
7502	T	C	-	0.1985	-	-	SILENT	caT/caC	H2296
7504	T	C	-	-	0.2564	-	MISSENSE	gTg/gCg	V2297A
7508	T	C	-	-	0.2579	0.2116	SILENT	ccT/ccC	P2298
7509	A	G	0.27	17.0624	14.7344	-	MISSENSE	Aca/Gca	T2299A
7510	C	T	-	0.2094	-	-	MISSENSE	aCa/aTa	T2299I
7514	T	C	-	0.1473	-	-	SILENT	tcT/tcC	S2300
7517	T	C	-	-	0.1499	-	SILENT	atT/atC	I2301
7520	C	T	-	-	0.122	-	SILENT	agC/agT	S2302
7521	A	G	-	3.8104	3.3171	-	MISSENSE	Att/Gtt	I2303V
7523	T	C	-	-	0.2808	-	SILENT	atT/atC	I2303
7529	T	C	-	0.2063	0.2173	-	SILENT	tcT/tcC	S2305
7531	C	G	-	0.1743	-	-	MISSENSE	aCt/aGt	T2306S
7532	T	C	-	-	-	0.2461	SILENT	acT/acC	T2306
7535	C	T	-	-	0.1431	0.2278	SILENT	gaC/gaT	D2307
7541	T	C	-	0.1703	-	-	SILENT	tcT/tcC	S2309
7544	C	T	-	0.2542	0.1486	0.2778	SILENT	atC/atT	I2310
7545	G	T	-	0.2259	0.2794	-	MISSENSE	Gct/Tct	A2311S
7550	G	A	-	-	0.1189	-	SILENT	caG/caA	Q2312
7552	G	C	-	-	0.1489	-	MISSENSE	gGg/gCg	G2313A
7553	G	C	-	-	0.1318	-	SILENT	ggG/ggC	G2313
7559	C	T	-	0.9921	1.0936	2.1058	SILENT	ctC/ctT	L2315
7565	C	T	-	0.1479	0.137	-	SILENT	tcC/tcT	S2317
7568	C	A	-	0.1777	-	-	SILENT	gtC/gtA	V2318
7568	C	T	-	-	0.2152	0.1986	SILENT	gtC/gtT	V2318
7577	G	A	0.5722	0.1375	-	-	SILENT	tcG/tcA	S2321
7583	G	A	-	-	0.1382	-	SILENT	gaG/gaA	E2323
7586	A	G	-	0.2151	0.2573	0.3132	SILENT	gcA/gcG	A2324
7589	G	A	-	-	0.2496	0.2715	SILENT	ttG/ttA	L2325
7595	T	C	-	0.2953	-	-	SILENT	gtT/gtC	V2327
7598	T	C	-	-	0.1679	-	SILENT	gcT/gcC	A2328
7612	A	G	-	-	0.227	-	MISSENSE	aAt/aGt	N2333S
7613	T	C	-	-	0.1478	0.4604	SILENT	aaT/aaC	N2333
7620	T	C	-	0.5034	0.6197	0.4846	MISSENSE	Ttt/Ctt	F2336L
7621	T	A	-	-	0.2573	-	MISSENSE	tTt/tAt	F2336Y
7622	T	A	-	0.3296	0.1704	-	MISSENSE	ttT/ttA	F2336L
7625	C	T	0.2096	1.3808	0.9098	2.1892	SILENT	ctC/ctT	L2337
7629	C	T	-	0.5545	0.1503	-	MISSENSE	Cct/Tct	P2339S
7631	T	C	-	0.1515	-	-	SILENT	ccT/ccC	P2339
7640	C	T	-	-	-	0.4352	SILENT	tgC/tgT	C2342
7643	T	C	-	-	0.2828	-	SILENT	caT/caC	H2343
7649	G	A	-	0.1429	-	-	SILENT	gcG/gcA	A2345
7649	G	C	-	0.2041	-	-	SILENT	gcG/gcC	A2345
7652	C	T	-	-	-	0.2097	SILENT	ctC/ctT	L2346
7655	T	C	-	-	-	0.5044	SILENT	caT/caC	H2347
7658	T	C	-	-	-	0.6561	SILENT	ggT/ggC	G2348
7662	G	A	0.7639	-	-	-	MISSENSE	Ggc/Agc	G2350S
7664	C	T	-	-	0.1487	0.2015	SILENT	ggC/ggT	G2350
7671	G	A	-	-	-	0.2005	MISSENSE	Gtg/Atg	V2353M
7676	T	C	-	-	0.1812	-	SILENT	gcT/gcC	A2354
7680	C	T	-	-	0.1633	-	MISSENSE	Ctc/Ttc	L2356F
7681	T	C	-	-	0.2388	-	MISSENSE	cTc/cCc	L2356P
7682	C	T	-	0.3218	0.1549	-	SILENT	ctC/ctT	L2356
7683	C	T	-	-	0.1621	-	MISSENSE	Ccg/Tcg	P2357S
7700	G	C	-	-	0.2798	-	MISSENSE	gaG/gaC	E2362D
7703	T	C	-	0.2238	0.3593	3.3589	SILENT	gtT/gtC	V2363
7705	C	T	-	0.2799	0.2374	-	MISSENSE	gCc/gTc	A2364V
7711	T	C	-	0.1732	-	-	MISSENSE	gTc/gCc	V2366A
7712	C	T	-	-	0.1555	-	SILENT	gtC/gtT	V2366
7713	G	A	-	-	0.2417	-	MISSENSE	Gct/Act	A2367T
7733	C	T	-	-	0.1212	0.2596	SILENT	gaC/gaT	D2373
7737	G	A	-	-	0.1409	-	MISSENSE	Gtt/Att	V2375I
7742	T	C	-	0.1494	-	-	SILENT	caT/caC	H2376
7745	C	T	-	-	0.1579	-	SILENT	ggC/ggT	G2377
7746	G	A	-	-	-	0.214	MISSENSE	Gcg/Acg	A2378T
7746	G	T	-	-	0.1371	-	MISSENSE	Gcg/Tcg	A2378S
7747	C	T	-	-	0.2165	-	MISSENSE	gCg/gTg	A2378V
7751	T	C	-	-	0.3156	-	SILENT	gtT/gtC	V2379
7753	C	T	-	-	-	0.3194	MISSENSE	gCg/gTg	A2380V
7757	G	A	-	-	0.3867	-	SILENT	gtG/gtA	V2381
7760	G	A	-	-	0.2269	-	SILENT	gcG/gcA	A2382
7763	C	T	-	-	0.1516	-	SILENT	gcC/gcT	A2383
7765	A	G	1.5121	1.2761	0.8842	9.9455	MISSENSE	cAg/cGg	Q2384R
7767	A	G	-	-	-	0.3834	MISSENSE	Acg/Gcg	T2385A
7768	C	T	-	-	0.2712	-	MISSENSE	aCg/aTg	T2385M
7772	G	A	-	0.3775	-	-	SILENT	gcG/gcA	A2386
7781	T	C	-	-	0.1541	-	SILENT	acT/acC	T2389
7784	T	C	-	0.2505	0.2668	-	SILENT	gtT/gtC	V2390
7786	C	T	-	-	0.1529	-	MISSENSE	gCg/gTg	A2391V
7787	G	A	-	-	0.1688	-	SILENT	gcG/gcA	A2391
7790	G	A	-	0.2234	0.1788	-	SILENT	gcG/gcA	A2392
7793	C	T	-	-	0.2478	-	SILENT	gcC/gcT	A2393
7798	C	T	0.4321	-	-	-	MISSENSE	aCg/aTg	T2395M
7799	G	A	-	-	0.1672	-	SILENT	acG/acA	T2395
7802	T	C	-	0.2025	0.2615	-	SILENT	gcT/gcC	A2396
7807	C	T	-	0.2156	-	-	MISSENSE	aCt/aTt	T2398I
7808	T	C	-	0.1627	-	0.2381	SILENT	acT/acC	T2398
7821	G	A	-	0.1615	-	-	MISSENSE	Ggg/Agg	G2403R
7822	G	T	-	-	-	0.2328	MISSENSE	gGg/gTg	G2403V
7826	G	A	-	-	0.1368	-	SILENT	gaG/gaA	E2404
7829	T	C	-	-	0.289	-	SILENT	gcT/gcC	A2405
7832	T	C	-	0.3024	-	-	SILENT	tcT/tcC	S2406
7833	C	T	-	-	0.2166	-	MISSENSE	Cct/Tct	P2407S
7835	T	A	-	-	0.1473	-	SILENT	ccT/ccA	P2407
7838	G	A	-	-	0.162	-	SILENT	gtG/gtA	V2408
7839	C	T	-	-	0.213	-	MISSENSE	Ctc/Ttc	L2409F
7841	C	T	-	-	0.4399	0.2768	SILENT	ctC/ctT	L2409
7850	C	T	-	0.3398	0.7502	-	SILENT	ccC/ccT	P2412
7859	G	A	-	-	-	0.2493	SILENT	cgG/cgA	R2415
7862	T	C	-	0.3786	0.2436	-	SILENT	gtT/gtC	V2416
7865	G	A	-	0.1661	-	-	SILENT	gtG/gtA	V2417
7868	C	T	-	-	0.2712	-	SILENT	caC/caT	H2418
7874	T	C	-	0.2934	-	-	SILENT	acT/acC	T2420
7884	T	C	-	-	-	2.5663	MISSENSE	Ttc/Ctc	F2424L
7886	C	T	-	-	0.1643	0.2339	SILENT	ttC/ttT	F2424
7889	T	C	-	-	0.2982	0.236	SILENT	aaT/aaC	N2425
7892	T	C	-	-	-	0.4204	SILENT	caT/caC	H2426
7898	G	A	-	-	0.1896	-	SILENT	ggG/ggA	G2428
7901	T	C	-	0.237	0.17	0.5216	SILENT	gaT/gaC	D2429
7904	T	C	-	-	-	0.2608	SILENT	gtT/gtC	V2430
7905	C	T	-	-	0.1462	-	MISSENSE	Ctt/Ttt	L2431F
7910	T	C	-	0.1602	0.502	0.4973	SILENT	tgT/tgC	C2432
7911	A	G	0.2669	-	-	-	MISSENSE	Act/Gct	T2433A
7922	C	T	-	0.2999	-	1.0258	SILENT	gaC/gaT	D2436
7923	A	G	0.2682	1.0212	0.3474	-	MISSENSE	Atc/Gtc	I2437V
7925	C	T	-	0.2996	-	0.2477	SILENT	atC/atT	I2437
7928	C	T	-	-	0.2395	-	SILENT	acC/acT	T2438
7931	G	A	-	-	0.1953	-	SILENT	ttG/ttA	L2439
7932	G	T	-	-	0.1557	-	MISSENSE	Gcc/Tcc	A2440S
7937	A	G	-	-	0.1771	-	SILENT	ggA/ggG	G2441
7946	G	A	-	-	0.1381	-	SILENT	gtG/gtA	V2444
7949	T	C	-	0.2781	-	0.6857	SILENT	caT/caC	H2445
7951	C	T	2.0192	-	-	-	MISSENSE	gCc/gTc	A2446V
7952	C	T	-	-	0.1488	0.2278	SILENT	gcC/gcT	A2446
7960	G	A	2.152	12.8584	7.201	-	MISSENSE	cGt/cAt	R2449H
7964	T	A	-	12.8525	28.4364	-	MISSENSE	ttT/ttA	F2450L
7964	T	G	-	-	0.6217	-	MISSENSE	ttT/ttG	F2450L
7965	A	C	-	12.9804	28.9197	-	MISSENSE	Aac/Cac	N2451H
7967	C	T	-	0.7995	0.4145	0.394	SILENT	aaC/aaT	N2451
7970	C	T	-	0.2543	-	-	SILENT	caC/caT	H2452
7973	G	A	-	-	-	0.8374	SILENT	cgG/cgA	R2453
7973	G	C	-	-	0.1338	-	SILENT	cgG/cgC	R2453
7979	C	T	-	0.2414	0.4288	0.6053	SILENT	agC/agT	S2455
7981	T	A	-	0.2206	-	-	MISSENSE	tTc/tAc	F2456Y
7988	C	T	-	0.2477	0.202	-	SILENT	gtC/gtT	V2458
8000	G	A	-	-	0.1696	-	SILENT	agG/agA	R2462
8001	C	T	-	-	0.1376	-	MISSENSE	Cgc/Tgc	R2463C
8002	G	A	-	0.15	-	-	MISSENSE	cGc/cAc	R2463H
8010	A	G	-	0.4795	-	-	MISSENSE	Acc/Gcc	T2466A
8018	C	T	-	0.1621	0.3179	0.2399	SILENT	cgC/cgT	R2468
8036	C	T	-	-	-	0.2313	SILENT	gaC/gaT	D2474
8039	T	C	-	0.2228	0.1268	-	SILENT	acT/acC	T2475
8042	T	C	-	0.2105	-	-	SILENT	gcT/gcC	A2476
8045	C	T	-	-	0.141	-	SILENT	gtC/gtT	V2477
8051	T	C	-	-	0.3551	-	SILENT	gtT/gtC	V2479
8052	A	G	-	0.1862	0.2907	0.2173	MISSENSE	Act/Gct	T2480A
8053	C	T	-	-	-	0.8395	MISSENSE	aCt/aTt	T2480I
8063	C	T	-	-	0.1302	0.3329	SILENT	tgC/tgT	C2483
8064	A	G	-	-	-	5.9635	MISSENSE	Aat/Gat	N2484D
8065	A	G	0.8417	-	-	-	MISSENSE	aAt/aGt	N2484S
8066	T	C	-	0.1988	0.2144	0.3142	SILENT	aaT/aaC	N2484
8069	T	C	-	0.1867	-	0.2752	SILENT	tcT/tcC	S2485
8074	C	T	-	-	0.1376	-	MISSENSE	tCg/tTg	S2487L
8075	G	A	-	-	0.1911	0.2106	SILENT	tcG/tcA	S2487
8078	C	T	-	0.2783	0.523	0.1921	SILENT	ggC/ggT	G2488
8082	T	A	-	-	0.1743	-	MISSENSE	Tct/Act	S2490T
8084	T	C	-	-	-	0.2021	SILENT	tcT/tcC	S2490
8094	A	G	-	-	0.4972	-	MISSENSE	Aca/Gca	T2494A
8096	A	G	-	0.1494	0.1809	-	SILENT	acA/acG	T2494
8096	A	T	-	-	0.1615	-	SILENT	acA/acT	T2494
8108	T	C	-	-	0.2979	-	SILENT	ccT/ccC	P2498
8110	C	A	-	0.3541	-	-	MISSENSE	gCt/gAt	A2499D
8110	C	G	-	0.1502	0.2897	-	MISSENSE	gCt/gGt	A2499G
8110	C	T	-	-	0.1352	-	MISSENSE	gCt/gTt	A2499V
8114	A	G	-	0.8619	0.6246	1.7552	SILENT	gaA/gaG	E2500
8116	C	T	-	0.1381	-	-	MISSENSE	cCt/cTt	P2501L
8117	T	C	-	-	-	0.2468	SILENT	ccT/ccC	P2501
8120	T	C	-	0.1943	0.1779	-	SILENT	gcT/gcC	A2502
8122	T	C	-	-	0.1145	-	MISSENSE	gTg/gCg	V2503A
8135	C	G	0.2104	0.1818	-	-	MISSENSE	agC/agG	S2507R
8135	C	T	-	0.5646	0.4196	0.7657	SILENT	agC/agT	S2507
8139	A	G	-	-	-	16.4069	MISSENSE	Agg/Ggg	R2509G
8142	G	A	-	-	-	0.4708	MISSENSE	Gcc/Acc	A2510T
8146	C	T	-	-	0.149	-	MISSENSE	cCg/cTg	P2511L
8159	C	T	-	-	0.2427	-	SILENT	caC/caT	H2515
8162	C	T	-	-	0.2208	-	SILENT	atC/atT	I2516
8174	C	T	-	-	0.1189	-	SILENT	tgC/tgT	C2520
8177	C	T	-	-	0.226	0.441	SILENT	tgC/tgT	C2521
8183	T	C	-	-	0.2419	-	SILENT	aaT/aaC	N2523
8189	C	T	-	-	0.1769	-	SILENT	tcC/tcT	S2525
8192	C	T	-	0.2175	0.4479	0.4284	SILENT	taC/taT	Y2526
8197	G	T	-	-	-	0.1722	MISSENSE	gGt/gTt	G2528V
8201	T	C	-	-	0.1941	-	SILENT	ttT/ttC	F2529
8204	C	T	-	0.1407	0.1895	0.2085	SILENT	taC/taT	Y2530
8210	A	G	-	-	0.3432	0.3158	SILENT	ggA/ggG	G2532
8211	A	G	-	-	0.1398	-	MISSENSE	Aac/Gac	N2533D
8213	C	T	-	-	0.4911	0.1717	SILENT	aaC/aaT	N2533
8214	T	C	-	0.19	-	-	MISSENSE	Ttt/Ctt	F2534L
8216	T	C	-	-	0.2938	-	SILENT	ttT/ttC	F2534
8219	C	T	-	0.2063	-	0.2088	SILENT	acC/acT	T2535
8228	C	T	-	0.1494	0.149	-	SILENT	gaC/gaT	D2538
8231	T	C	-	-	-	0.2868	SILENT	atT/atC	I2539
8237	T	C	-	0.1638	0.3595	0.2404	SILENT	gaT/gaC	D2541
8243	T	C	-	0.165	-	-	SILENT	ttT/ttC	F2543
8246	C	T	-	0.2604	0.38	0.3451	SILENT	gcC/gcT	A2544
8249	C	T	-	0.2127	0.1269	0.2399	SILENT	atC/atT	I2545
8258	C	T	-	0.3384	0.5819	0.4399	SILENT	gaC/gaT	D2548
8261	C	T	-	-	0.1626	-	SILENT	tcC/tcT	S2549
8274	T	C	-	-	-	0.2108	MISSENSE	Ttc/Ctc	F2554L
8275	T	C	-	-	0.1919	-	MISSENSE	tTc/tCc	F2554S
8279	T	C	-	-	0.1201	-	SILENT	caT/caC	H2555
8285	C	T	-	-	0.1298	-	SILENT	aaC/aaT	N2557
8288	G	A	-	-	0.1388	-	SILENT	cgG/cgA	R2558
8292	T	C	-	-	0.1573	-	SILENT	Ttg/Ctg	L2560
8294	G	A	-	-	-	0.4504	SILENT	ttG/ttA	L2560
8295	A	G	-	-	-	0.2552	MISSENSE	Aca/Gca	T2561A
8297	A	G	-	0.1415	0.1622	0.1853	SILENT	acA/acG	T2561
8303	G	A	-	-	-	0.2567	SILENT	gaG/gaA	E2563
8308	G	A	0.5355	-	-	-	MISSENSE	cGt/cAt	R2565H
8318	A	G	-	-	0.2103	-	SILENT	gaA/gaG	E2568
8319	C	T	-	0.1592	0.3085	-	SILENT	Ctg/Ttg	L2569
8330	A	G	-	-	0.3137	0.2249	SILENT	gaA/gaG	E2572
8339	G	C	0.2009	-	-	-	MISSENSE	gaG/gaC	E2575D
8340	A	G	-	-	0.156	-	MISSENSE	Att/Gtt	I2576V
8342	T	C	-	-	0.2568	-	SILENT	atT/atC	I2576
8345	G	A	-	-	0.113	0.2124	SILENT	caG/caA	Q2577
8346	T	C	-	-	0.2025	-	MISSENSE	Tac/Cac	Y2578H
8351	C	T	-	-	0.2092	0.327	SILENT	acC/acT	T2579
8357	A	G	-	-	0.2107	0.2111	SILENT	agA/agG	R2581
8365	C	A	-	-	-	0.4598	MISSENSE	aCc/aAc	T2584N
8368	A	G	-	-	-	1.6746	MISSENSE	gAa/gGa	E2585G
8369	A	G	-	-	0.153	-	SILENT	gaA/gaG	E2585
8372	C	G	-	-	0.1273	-	SILENT	ccC/ccG	P2586
8372	C	T	-	-	0.1759	-	SILENT	ccC/ccT	P2586
8378	T	C	-	-	0.2693	0.233	SILENT	tcT/tcC	S2588
8380	G	A	-	-	-	0.8227	MISSENSE	cGc/cAc	R2589H
8384	C	T	-	-	0.1095	-	SILENT	tgC/tgT	C2590
8385	G	A	-	-	0.1979	-	MISSENSE	Gtg/Atg	V2591M
8400	T	G	-	-	-	0.3275	MISSENSE	Tgg/Ggg	W2596G
8411	T	C	-	-	-	0.316	SILENT	gtT/gtC	V2599
8415	C	T	-	-	0.1461	-	SILENT	Cta/Tta	L2601
8417	A	G	-	0.1711	0.3002	0.4669	SILENT	ctA/ctG	L2601
8423	C	T	-	-	0.2057	-	SILENT	gtC/gtT	V2603
8426	T	C	-	0.29	0.3079	0.2494	SILENT	ggT/ggC	G2604
8429	G	A	-	-	0.2275	0.8625	SILENT	gaG/gaA	E2605
8438	T	C	-	-	0.2961	0.4986	SILENT	ccT/ccC	P2608
8446	T	C	-	-	0.1167	-	MISSENSE	gTc/gCc	V2611A
8453	C	T	-	0.2768	-	-	SILENT	cgC/cgT	R2613
8462	A	G	-	0.1853	-	-	SILENT	ggA/ggG	G2616
8468	C	T	-	-	0.2146	-	SILENT	ttC/ttT	F2618
8483	T	C	-	0.2852	0.2662	0.5151	SILENT	gcT/gcC	A2623
8492	T	A	-	-	0.1969	-	SILENT	gcT/gcA	A2626
8495	C	T	-	0.3904	0.326	0.4779	SILENT	taC/taT	Y2627
8501	G	A	-	-	0.1641	0.2177	SILENT	acG/acA	T2629
8501	G	T	-	-	0.1702	-	SILENT	acG/acT	T2629
8513	A	G	-	0.1602	-	-	SILENT	gaA/gaG	E2633
8517	G	T	-	0.1571	-	-	MISSENSE	Ggg/Tgg	G2635W
8519	G	A	-	-	0.1407	0.3817	SILENT	ggG/ggA	G2635
8521	A	G	-	-	0.1272	-	MISSENSE	aAc/aGc	N2636S
8522	C	T	-	-	0.1197	-	SILENT	aaC/aaT	N2636
8525	T	C	-	0.1999	0.2576	-	SILENT	cgT/cgC	R2637
8526	A	G	-	-	-	0.3002	MISSENSE	Att/Gtt	I2638V
8528	T	C	-	-	0.2239	-	SILENT	atT/atC	I2638
8531	G	A	-	-	0.1625	-	SILENT	gaG/gaA	E2639
8534	A	G	-	-	0.1401	-	SILENT	aaA/aaG	K2640
8549	G	A	-	-	0.1123	-	SILENT	caG/caA	Q2645
8552	G	C	-	-	0.1429	-	SILENT	acG/acC	T2646
8555	T	C	-	0.252	-	0.2196	SILENT	atT/atC	I2647
8559	T	C	-	-	-	0.2715	SILENT	Ttg/Ctg	L2649
8562	G	A	-	-	0.1397	-	MISSENSE	Gag/Aag	E2650K
8567	T	C	-	-	0.2008	-	SILENT	gaT/gaC	D2651
8573	C	T	-	-	0.1243	-	SILENT	ttC/ttT	F2653
8588	C	T	-	0.7521	0.1566	0.9601	SILENT	taC/taT	Y2658
8600	T	C	-	0.2097	0.2011	0.4859	SILENT	ctT/ctC	L2662
8603	C	T	-	0.2372	0.5504	0.6084	SILENT	gcC/gcT	A2663
8609	T	C	-	-	0.3212	-	SILENT	gcT/gcC	A2665
8611	A	G	-	0.3458	-	-	MISSENSE	aAg/aGg	K2666R
8618	C	T	-	-	0.4102	0.1987	SILENT	ggC/ggT	G2668
8624	G	A	-	-	0.2794	0.1964	SILENT	ccG/ccA	P2670
8632	G	A	-	-	0.1454	-	MISSENSE	gGc/gAc	G2673D
8639	T	C	-	-	0.1415	-	SILENT	tcT/tcC	S2675
8642	T	C	-	-	0.1575	-	SILENT	taT/taC	Y2676
8645	A	G	-	-	-	0.3654	SILENT	gaA/gaG	E2677
8651	T	G	-	0.1931	-	-	SILENT	gcT/gcG	A2679
8651	T	C	-	-	0.2273	-	SILENT	gcT/gcC	A2679
8654	G	C	-	-	0.1189	-	SILENT	gtG/gtC	V2680
8663	T	C	-	-	0.2693	-	SILENT	gtT/gtC	V2683
8669	T	C	-	-	0.1474	-	SILENT	ccT/ccC	P2685
8678	C	T	-	-	0.2146	-	SILENT	gcC/gcT	A2688
8680	C	T	-	0.3169	0.144	0.234	MISSENSE	gCt/gTt	A2689V
8681	T	C	-	-	0.1805	-	SILENT	gcT/gcC	A2689
8687	T	C	-	0.1687	0.1826	-	SILENT	caT/caC	H2691
8692	T	C	-	0.1487	-	-	MISSENSE	gTc/gCc	V2693A
8696	G	C	-	0.1479	-	-	MISSENSE	aaG/aaC	K2694N
8699	C	T	-	-	0.2931	-	SILENT	ctC/ctT	L2695
8702	T	C	-	0.1714	0.1167	0.3019	SILENT	tcT/tcC	S2696
8702	T	A	-	-	0.1535	-	SILENT	tcT/tcA	S2696
8705	T	C	-	-	0.2401	-	SILENT	gtT/gtC	V2697
8706	G	A	-	-	0.1418	-	MISSENSE	Gcc/Acc	A2698T
8708	C	T	-	-	-	0.2257	SILENT	gcC/gcT	A2698
8711	T	C	-	-	0.3333	0.2256	SILENT	gaT/gaC	D2699
8715	A	G	-	-	0.1162	-	MISSENSE	Aaa/Gaa	K2701E
8722	C	T	-	-	0.1236	-	MISSENSE	cCt/cTt	P2703L
8723	T	C	-	0.1724	0.1417	-	SILENT	ccT/ccC	P2703
8726	G	A	-	-	0.1462	-	SILENT	gcG/gcA	A2704
8731	G	A	-	0.1385	-	-	MISSENSE	cGg/cAg	R2706Q
8733	A	G	-	-	0.161	-	MISSENSE	Aaa/Gaa	K2707E
8739	G	T	-	-	0.1059	-	MISSENSE	Gtg/Ttg	V2709L
8746	A	G	-	-	0.1932	-	MISSENSE	gAc/gGc	D2711G
8747	C	A	-	-	0.1594	-	MISSENSE	gaC/gaA	D2711E
8753	C	T	-	0.2643	0.4723	-	SILENT	atC/atT	I2713
8759	T	C	-	0.191	0.1385	-	SILENT	tcT/tcC	S2715
8762	T	C	-	-	-	0.1857	SILENT	atT/atC	I2716
8767	G	A	-	-	0.1772	-	MISSENSE	gGt/gAt	G2718D
8768	T	C	-	-	0.3213	-	SILENT	ggT/ggC	G2718
8777	T	C	-	0.1722	-	-	SILENT	gaT/gaC	D2721
8783	T	C	-	-	0.1695	-	SILENT	caT/caC	H2723
8784	C	T	-	0.1773	-	-	MISSENSE	Cct/Tct	P2724S
8786	T	C	-	0.1868	0.3639	-	SILENT	ccT/ccC	P2724
8795	T	C	-	-	0.2265	-	SILENT	ctT/ctC	L2727
8798	A	G	-	-	-	0.2885	SILENT	acA/acG	T2728
8801	T	C	-	-	0.1508	-	SILENT	gcT/gcC	A2729
8805	T	C	-	-	0.1455	-	MISSENSE	Tct/Cct	S2731P
8807	T	C	-	-	-	0.2285	SILENT	tcT/tcC	S2731
8810	G	A	-	-	0.1682	-	SILENT	gaG/gaA	E2732
8819	C	T	-	0.351	0.2592	0.6876	SILENT	ttC/ttT	F2735
8822	A	G	0.3926	1.115	0.9621	1.7783	SILENT	caA/caG	Q2736
8825	T	C	-	-	0.121	-	SILENT	gaT/gaC	D2737
8828	G	A	-	-	0.1854	-	SILENT	aaG/aaA	K2738
8831	G	A	-	-	0.1622	-	SILENT	aaG/aaA	K2739
8839	A	G	-	0.3014	-	-	MISSENSE	aAg/aGg	K2742R
8843	A	G	-	0.1383	-	-	SILENT	ccA/ccG	P2743
8849	G	A	-	-	0.1614	-	SILENT	cgG/cgA	R2745
8856	T	C	-	-	0.1733	-	MISSENSE	Tgt/Cgt	C2748R
8868	T	C	-	-	0.3726	-	SILENT	Ttg/Ctg	L2752
8876	T	C	-	-	-	0.2054	SILENT	ttT/ttC	F2754
8891	A	G	-	-	0.3975	-	SILENT	aaA/aaG	K2759
8903	C	T	-	0.1991	0.1992	23.6025	SILENT	ggC/ggT	G2763
8912	C	T	-	-	0.1189	-	SILENT	ggC/ggT	G2766
8915	G	A	-	0.1528	-	0.2412	SILENT	ttG/ttA	L2767
8923	A	G	0.5055	1.4042	0.5759	0.5488	MISSENSE	aAg/aGg	K2770R
8930	C	T	-	-	0.1842	-	SILENT	gtC/gtT	V2772
8933	G	A	-	-	0.1393	-	SILENT	ctG/ctA	L2773
8936	T	C	-	-	0.1532	-	SILENT	ggT/ggC	G2774
8939	T	C	-	0.1733	0.3594	-	SILENT	gaT/gaC	D2775
8942	A	G	-	-	0.1734	-	SILENT	gcA/gcG	A2776
8946	G	A	-	-	0.1147	-	MISSENSE	Ggt/Agt	G2778S
8954	G	A	-	0.1413	0.1319	-	SILENT	caG/caA	Q2780
8957	C	T	-	0.4082	0.6582	0.619	SILENT	taC/taT	Y2781
8963	C	T	-	-	0.217	0.419	SILENT	ccC/ccT	P2783
8969	A	G	-	-	-	0.7103	SILENT	caA/caG	Q2785
8970	C	A	-	-	-	25.7687	SILENT	Cgg/Agg	R2786
8977	G	A	-	-	-	0.4603	MISSENSE	aGa/aAa	R2788K
8978	A	G	-	0.2434	0.4881	-	SILENT	agA/agG	R2788
8982	C	T	-	0.3356	0.1448	0.9936	SILENT	Cta/Tta	L2790
8999	T	C	-	-	0.2092	-	SILENT	gaT/gaC	D2795
9011	A	G	-	-	0.2101	-	MISSENSE	atA/atG	I2799M
9017	T	C	-	0.2147	0.3264	0.2497	SILENT	atT/atC	I2801
9020	T	C	-	-	-	0.4615	SILENT	gcT/gcC	A2802
9023	C	T	-	0.6117	0.711	1.2097	SILENT	atC/atT	I2803
9029	T	C	-	-	0.274	-	SILENT	gtT/gtC	V2805
9032	C	T	-	0.1897	0.1127	-	SILENT	gaC/gaT	D2806
9041	C	T	-	-	0.2497	-	SILENT	tgC/tgT	C2809
9047	T	C	-	-	0.3146	0.3184	SILENT	gaT/gaC	D2811
9050	C	T	-	0.5129	0.361	0.4921	SILENT	tcC/tcT	S2812
9053	C	T	-	0.3708	0.1306	0.3059	SILENT	acC/acT	T2813
9059	G	A	-	0.2182	-	-	SILENT	acG/acA	T2815
9062	G	A	-	0.3048	-	-	SILENT	gcG/gcA	A2816
9065	T	C	-	-	0.1639	-	SILENT	ttT/ttC	F2817
9071	C	T	-	-	0.143	-	SILENT	gtC/gtT	V2819
9080	A	G	-	-	0.1512	-	SILENT	gaA/gaG	E2822
9083	T	C	-	0.268	-	-	SILENT	gcT/gcC	A2823
9089	C	T	-	-	0.1173	-	SILENT	atC/atT	I2825
9090	T	C	-	0.1442	-	-	MISSENSE	Tat/Cat	Y2826H
9092	T	C	-	0.3824	0.2285	0.3147	SILENT	taT/taC	Y2826
9098	T	C	-	-	0.2643	-	SILENT	atT/atC	I2828
9104	T	C	-	0.3485	-	-	SILENT	caT/caC	H2830
9110	A	G	-	0.24	-	-	SILENT	aaA/aaG	K2832
9111	C	T	-	-	0.1295	-	MISSENSE	Cca/Tca	P2833S
9113	A	T	-	-	0.1811	-	SILENT	ccA/ccT	P2833
9114	G	C	-	0.1695	-	-	MISSENSE	Gat/Cat	D2834H
9117	C	T	-	-	0.1099	-	SILENT	Ctg/Ttg	L2835
9122	T	G	-	-	-	0.5726	SILENT	gtT/gtG	V2836
9131	C	T	-	0.185	0.1896	-	SILENT	ctC/ctT	L2839
9132	C	T	-	-	0.166	-	MISSENSE	Cat/Tat	H2840Y
9149	A	G	-	0.1806	-	-	SILENT	gcA/gcG	A2845
9167	T	C	-	0.1696	-	0.2717	SILENT	cgT/cgC	R2851
9172	G	A	-	-	0.1252	-	MISSENSE	gGc/gAc	G2853D
9174	G	A	-	-	0.1044	-	MISSENSE	Gtt/Att	V2854I
9175	T	C	-	-	0.1967	-	MISSENSE	gTt/gCt	V2854A
9176	T	C	-	-	-	0.2113	SILENT	gtT/gtC	V2854
9182	T	C	-	0.1367	-	-	SILENT	gtT/gtC	V2856
9182	T	A	-	-	0.1497	-	SILENT	gtT/gtA	V2856
9185	T	C	-	-	0.2061	-	SILENT	ggT/ggC	G2857
9191	T	C	-	-	0.2683	-	SILENT	cgT/cgC	R2859
9194	C	T	-	0.2584	0.2325	-	SILENT	aaC/aaT	N2860
9200	C	T	-	-	0.3076	0.4594	SILENT	cgC/cgT	R2862
9200	C	A	-	-	0.1479	-	SILENT	cgC/cgA	R2862
9227	T	C	-	-	0.2891	-	SILENT	gcT/gcC	A2871
9233	T	C	-	0.2203	0.3643	0.2597	SILENT	aaT/aaC	N2873
9239	T	C	-	0.1759	0.3911	0.4977	SILENT	atT/atC	I2875
9240	A	G	-	-	0.143	-	MISSENSE	Act/Gct	T2876A
9242	T	C	-	-	0.1561	-	SILENT	acT/acC	T2876
9257	G	A	-	-	-	0.2511	SILENT	gtG/gtA	V2881
9260	T	C	-	-	0.115	0.2108	SILENT	ggT/ggC	G2882
9263	C	T	-	0.2873	0.2947	0.5547	SILENT	gcC/gcT	A2883
9272	T	C	-	-	-	0.386	SILENT	cgT/cgC	R2886
9302	C	T	-	0.4276	0.478	0.8857	SILENT	ctC/ctT	L2896
9308	C	T	-	0.1578	-	-	SILENT	caC/caT	H2898
9311	T	C	-	0.1791	-	-	SILENT	ggT/ggC	G2899
9314	T	C	-	0.2071	0.139	0.2581	SILENT	gaT/gaC	D2900
9317	C	T	-	-	0.1777	-	SILENT	gaC/gaT	D2901
9320	T	C	-	-	0.2901	0.5469	SILENT	tgT/tgC	C2902
9321	G	C	-	-	0.1116	-	MISSENSE	Gtc/Ctc	V2903L
9323	C	T	-	-	0.1168	-	SILENT	gtC/gtT	V2903
9326	T	C	-	-	-	0.2267	SILENT	atT/atC	I2904
9327	A	G	-	0.1504	-	-	MISSENSE	Atc/Gtc	I2905V
9329	C	T	-	-	0.1891	0.26	SILENT	atC/atT	I2905
9332	G	A	-	-	-	0.2438	SILENT	gcG/gcA	A2906
9344	C	T	-	0.2123	0.7247	0.2965	SILENT	gaC/gaT	D2910
9352	C	T	-	-	0.2083	-	MISSENSE	cCt/cTt	P2913L
9353	T	C	-	-	0.1608	-	SILENT	ccT/ccC	P2913
9357	C	T	-	-	0.1644	-	MISSENSE	Cct/Tct	P2915S
9359	T	C	-	0.266	-	-	SILENT	ccT/ccC	P2915
9362	T	C	-	0.2175	0.338	-	SILENT	gcT/gcC	A2916
9371	A	G	-	0.1856	-	-	SILENT	gcA/gcG	A2919
9373	C	T	-	0.2246	0.1393	0.3861	MISSENSE	gCt/gTt	A2920V
9374	T	C	-	-	0.147	-	SILENT	gcT/gcC	A2920
9378	C	T	-	-	0.2159	-	SILENT	Ctg/Ttg	L2922
9386	T	C	-	-	-	0.3188	SILENT	taT/taC	Y2924
9398	A	T	-	-	0.1159	-	SILENT	tcA/tcT	S2928
9406	C	T	-	0.8218	0.8769	2.4842	MISSENSE	gCa/gTa	A2931V
9407	A	G	-	-	0.2024	-	SILENT	gcA/gcG	A2931
9413	C	T	-	0.3053	0.8166	0.4277	SILENT	caC/caT	H2933
9420	C	T	-	-	0.1593	-	SILENT	Ctg/Ttg	L2936
9422	G	A	-	-	0.136	-	SILENT	ctG/ctA	L2936
9428	G	A	-	-	0.1768	-	SILENT	gaG/gaA	E2938
9434	G	T	-	-	0.1445	-	MISSENSE	gaG/gaT	E2940D
9446	T	C	-	0.1726	0.3795	0.5449	SILENT	acT/acC	T2944
9450	T	C	-	0.2129	-	-	SILENT	Ttg/Ctg	L2946
9461	C	T	-	-	0.325	-	SILENT	tgC/tgT	C2949
9467	G	A	-	-	0.1482	-	SILENT	gcG/gcA	A2951
9486	A	G	-	-	0.1355	-	MISSENSE	Att/Gtt	I2958V
9503	T	C	-	-	-	0.2562	SILENT	acT/acC	T2963
9514	A	G	-	0.2008	0.4689	-	MISSENSE	aAg/aGg	K2967R
9517	T	C	-	-	0.1485	-	MISSENSE	gTa/gCa	V2968A
9518	A	G	-	-	-	0.258	SILENT	gtA/gtG	V2968
9530	T	C	-	0.1642	0.1758	0.2327	SILENT	gcT/gcC	A2972
9532	C	T	-	-	0.1487	-	MISSENSE	aCg/aTg	T2973M
9533	G	A	-	-	0.1371	-	SILENT	acG/acA	T2973
9536	T	C	-	-	0.2623	0.2782	SILENT	tcT/tcC	S2974
9542	C	T	-	0.1613	-	-	SILENT	taC/taT	Y2976
9545	A	G	-	-	0.1573	-	SILENT	ggA/ggG	G2977
9551	G	A	-	-	0.1831	-	SILENT	ccG/ccA	P2979
9557	T	C	-	0.2018	0.1456	-	SILENT	gcT/gcC	A2981
9560	T	C	-	-	0.1438	-	SILENT	tcT/tcC	S2982
9563	G	A	-	-	0.1745	-	SILENT	gcG/gcA	A2983
9566	T	C	-	-	0.1207	-	SILENT	tgT/tgC	C2984
9572	C	T	-	0.7471	0.8221	1.5656	SILENT	taC/taT	Y2986
9578	G	A	-	-	0.1492	-	SILENT	ttG/ttA	L2988
9581	C	G	-	-	0.1084	-	SILENT	ctC/ctG	L2989
9587	G	A	-	0.1461	0.1694	-	SILENT	ccG/ccA	P2991
9593	C	T	-	-	-	0.1968	SILENT	caC/caT	H2993
9597	T	C	-	-	0.1876	-	SILENT	Ttg/Ctg	L2995
9599	G	A	-	-	0.1983	-	SILENT	ttG/ttA	L2995
9602	T	C	-	-	0.1758	-	SILENT	acT/acC	T2996
9611	C	T	-	-	0.1387	-	SILENT	gtC/gtT	V2999
9614	A	G	-	-	0.1198	0.2866	SILENT	ctA/ctG	L3000
9614	A	T	-	-	0.1483	-	SILENT	ctA/ctT	L3000
9620	G	A	-	-	0.5427	0.2929	SILENT	gcG/gcA	A3002
9623	G	A	-	-	0.1502	-	SILENT	caG/caA	Q3003
9625	T	C	-	-	0.1984	-	MISSENSE	gTc/gCc	V3004A
9626	C	T	0.4209	-	-	-	SILENT	gtC/gtT	V3004
9627	A	G	-	0.1813	0.2024	0.2738	MISSENSE	Att/Gtt	I3005V
9629	T	C	-	-	0.2591	-	SILENT	atT/atC	I3005
9639	T	C	-	-	0.223	-	MISSENSE	Ttt/Ctt	F3009L
9644	A	G	-	0.6656	0.6779	0.9055	SILENT	ttA/ttG	L3010
9650	T	C	-	-	-	0.446	SILENT	ggT/ggC	G3012
9658	T	C	-	-	0.1694	-	MISSENSE	gTg/gCg	V3015A
9667	C	T	-	-	0.1707	-	MISSENSE	gCa/gTa	A3018V
9668	A	G	-	0.2305	-	-	SILENT	gcA/gcG	A3018
9674	G	A	-	-	0.1083	0.1925	SILENT	acG/acA	T3020
9680	G	A	-	-	0.135	-	SILENT	gaG/gaA	E3022
9689	T	C	-	-	-	0.345	SILENT	ggT/ggC	G3025
9692	C	T	-	-	0.138	-	SILENT	aaC/aaT	N3026
9698	C	T	-	0.1393	-	-	SILENT	ctC/ctT	L3028
9707	T	C	-	-	0.1595	-	SILENT	ccT/ccC	P3031
9712	A	G	-	-	0.1986	-	MISSENSE	aAg/aGg	K3033R
9717	C	T	-	-	-	0.8147	SILENT	Ctg/Ttg	L3035
9722	A	G	-	-	0.2305	-	SILENT	ccA/ccG	P3036
9734	G	A	-	-	0.1678	-	SILENT	gtG/gtA	V3040
9737	C	T	-	-	0.1855	-	SILENT	gcC/gcT	A3041
9743	T	C	-	0.1575	-	0.3556	SILENT	caT/caC	H3043
9748	C	T	-	-	0.1565	-	MISSENSE	cCg/cTg	P3045L
9755	C	T	-	0.1475	-	-	SILENT	tgC/tgT	C3047
9761	C	T	-	-	0.212	-	SILENT	cgC/cgT	R3049
9764	C	A	-	-	0.114	-	SILENT	gtC/gtA	V3050
9769	C	T	-	-	0.2201	-	MISSENSE	tCt/tTt	S3052F
9770	T	C	-	-	0.1937	-	SILENT	tcT/tcC	S3052
9797	A	G	-	-	0.1622	-	SILENT	acA/acG	T3061
9803	T	C	-	-	0.1754	0.3873	SILENT	aaT/aaC	N3063
9806	G	A	-	-	0.2173	-	SILENT	gcG/gcA	A3064
9838	G	A	-	-	0.2332	-	NONSENSE	tGg/tAg	W3075*
9842	C	T	-	-	0.1843	0.2396	SILENT	taC/taT	Y3076
9847	A	G	0.2672	-	-	-	MISSENSE	aAg/aGg	K3078R
9857	T	C	-	-	0.1264	0.2299	SILENT	atT/atC	I3081
9869	T	C	-	0.1602	-	-	SILENT	ctT/ctC	L3085
9873	A	G	-	-	0.1814	-	MISSENSE	Atg/Gtg	M3087V
9887	T	C	-	0.1543	-	0.2246	SILENT	ggT/ggC	G3091
9899	G	A	-	-	-	0.2761	SILENT	gcG/gcA	A3095
9903	T	C	-	0.1569	0.1406	-	SILENT	Ttg/Ctg	L3097
9908	C	T	-	-	0.2004	-	SILENT	gcC/gcT	A3098
9912	G	A	-	-	0.2328	-	MISSENSE	Gct/Act	A3100T
9917	C	T	-	0.3845	0.5401	0.3436	SILENT	ctC/ctT	L3101
9917	C	A	-	-	0.1614	-	SILENT	ctC/ctA	L3101
9920	C	T	-	-	0.3107	0.1744	SILENT	atC/atT	I3102
9932	T	C	-	0.2587	0.2807	0.232	SILENT	tcT/tcC	S3106
9933	G	A	-	0.1413	-	-	MISSENSE	Gcc/Acc	A3107T
9938	C	T	-	-	0.1884	-	SILENT	taC/taT	Y3108
9941	C	T	-	-	0.2628	-	SILENT	atC/atT	I3109
9944	A	G	-	-	-	0.2908	SILENT	ccA/ccG	P3110
9956	T	C	-	-	0.1866	0.2984	SILENT	gtT/gtC	V3114
9958	A	G	-	-	0.1762	-	MISSENSE	gAc/gGc	D3115G
9959	C	T	-	0.3347	0.2661	0.7565	SILENT	gaC/gaT	D3115
9966	G	A	-	0.2158	-	-	MISSENSE	Gac/Aac	D3118N
9968	C	T	-	-	0.2047	-	SILENT	gaC/gaT	D3118
9970	C	T	-	-	0.3107	-	MISSENSE	gCa/gTa	A3119V
9971	A	G	-	0.1727	-	0.2488	SILENT	gcA/gcG	A3119
9971	A	T	-	-	-	0.2955	SILENT	gcA/gcT	A3119
9974	C	G	-	-	0.1647	-	SILENT	acC/acG	T3120
9978	C	T	-	-	-	0.2881	MISSENSE	Ctt/Ttt	L3122F
9986	C	T	-	0.2503	0.1746	0.1863	SILENT	gaC/gaT	D3124
9988	T	C	-	-	0.1216	-	MISSENSE	aTt/aCt	I3125T
9989	T	C	-	0.1629	0.3094	0.2322	SILENT	atT/atC	I3125
9993	A	G	-	-	0.1944	-	MISSENSE	Agc/Ggc	S3127G
10004	T	C	-	0.5818	0.5197	0.6122	SILENT	taT/taC	Y3130
10007	C	T	-	0.3051	0.1903	0.1916	SILENT	aaC/aaT	N3131
10010	C	T	-	-	0.2085	-	SILENT	aaC/aaT	N3132
10013	T	C	-	0.1356	-	0.3133	SILENT	ctT/ctC	L3133
10017	C	T	-	0.5435	0.8907	2.0161	MISSENSE	Ctc/Ttc	L3135F
10019	C	T	-	-	-	0.1835	SILENT	ctC/ctT	L3135
10021	A	G	-	-	0.1401	-	MISSENSE	cAg/cGg	Q3136R
10023	A	G	-	-	0.1282	-	MISSENSE	Att/Gtt	I3137V
10025	T	C	-	-	0.1098	-	SILENT	atT/atC	I3137
10027	G	A	-	-	0.1926	0.24	MISSENSE	gGc/gAc	G3138D
10028	C	T	-	0.1683	-	-	SILENT	ggC/ggT	G3138
10030	A	G	-	-	0.1353	-	MISSENSE	aAg/aGg	K3139R
10031	G	A	-	-	0.4127	0.7671	SILENT	aaG/aaA	K3139
10034	G	A	-	-	0.1543	-	SILENT	ccG/ccA	P3140
10036	T	C	-	0.2115	0.214	-	MISSENSE	aTt/aCt	I3141T
10038	C	T	-	0.1363	-	0.2019	MISSENSE	Cgt/Tgt	R3142C
10039	G	A	-	0.2041	0.3157	-	MISSENSE	cGt/cAt	R3142H
10046	G	A	-	-	0.1502	-	SILENT	tcG/tcA	S3144
10049	G	A	-	-	-	0.4351	SILENT	ctG/ctA	L3145
10052	T	C	-	0.1884	-	-	SILENT	acT/acC	T3146
10059	T	C	-	0.1893	-	-	MISSENSE	Ttt/Ctt	F3149L
10068	A	G	-	-	0.1689	-	MISSENSE	Agg/Ggg	R3152G
10076	T	C	-	-	0.2169	-	SILENT	tgT/tgC	C3154
10078	C	T	0.2908	-	-	0.6424	MISSENSE	tCt/tTt	S3155F
10086	G	T	-	-	0.207	0.4028	MISSENSE	Ggt/Tgt	G3158C
10102	C	T	-	0.1532	-	-	MISSENSE	gCt/gTt	A3163V
10115	A	G	-	-	0.2242	-	SILENT	gaA/gaG	E3167
10121	T	C	-	-	-	0.2043	SILENT	taT/taC	Y3169
10124	A	C	-	0.1618	-	-	SILENT	gcA/gcC	A3170
10125	C	T	-	-	0.134	-	MISSENSE	Ctt/Ttt	L3171F
10135	T	C	-	-	0.2032	-	MISSENSE	gTt/gCt	V3174A
10139	G	A	-	-	0.1667	0.2502	SILENT	ttG/ttA	L3175
10141	T	C	-	-	-	1.2746	MISSENSE	gTc/gCc	V3176A
10145	T	C	-	-	0.1827	0.1751	SILENT	ggT/ggC	G3177
10163	C	T	-	0.3532	0.346	0.2434	SILENT	taC/taT	Y3183
10175	C	T	-	0.1359	-	0.1945	SILENT	ttC/ttT	F3187
10188	C	T	-	0.2245	-	-	-	-	-
10193	T	G	-	-	0.3752	-	-	-	-
10194	T	C	-	-	0.2298	-	-	-	-
10195	T	C	-	-	0.2477	-	-	-	-
10216	T	C	-	0.41	0.6025	0.5876	-	-	-
10220	A	G	-	0.2428	-	-	-	-	-
10227	A	G	-	-	0.1273	-	-	-	-
10231	T	C	-	-	0.543	-	-	-	-
10233	G	T	-	-	0.2737	-	-	-	-
10240	A	G	-	-	0.3701	-	-	-	-
10242	T	C	-	-	0.1453	-	-	-	-
10245	A	T	-	-	0.1082	-	-	-	-
10251	A	G	-	-	0.1465	-	-	-	-
10259	C	T	-	-	0.1154	-	-	-	-
10271	T	C	-	-	-	0.2057	-	-	-
10272	A	G	-	-	0.2501	-	-	-	-
10284	T	C	-	0.446	0.4745	0.2845	-	-	-
10294	C	T	-	0.2245	0.3423	0.2425	-	-	-
10295	G	A	-	0.1561	0.1708	-	-	-	-
10296	T	C	-	0.3289	0.2752	0.375	-	-	-
10296	T	A	-	-	-	0.2625	-	-	-
10299	C	T	-	0.7785	1.2662	1.9952	-	-	-
10299	C	A	-	-	-	0.4475	-	-	-
10303	C	T	-	0.4982	0.5032	1.2366	-	-	-
10304	T	C	-	-	-	0.6107	-	-	-
10319	T	C	-	-	0.248	-	-	-	-
10323	T	C	-	-	0.1355	-	-	-	-
10333	A	G	-	-	0.156	-	-	-	-
10340	C	T	-	0.2296	0.4849	0.4434	-	-	-
10343	C	T	-	0.6923	0.7496	0.6939	-	-	-
10351	G	A	-	-	0.1247	-	-	-	-
10360	T	A	-	-	0.1655	-	-	-	-
10364	T	C	-	-	0.15	-	-	-	-
10380	T	C	-	-	0.2521	-	-	-	-
10404	A	C	-	-	0.1825	-	-	-	-
10424	A	G	-	-	0.1984	-	-	-	-
10440	C	T	-	-	0.1241	-	-	-	-
10451	C	T	-	0.2214	-	0.3155	-	-	-
